# Supplementary material for: Molecular profiling of cetuximab and bevacizumab treatment of colorectal tumours reveals perturbations in metabolic and hypoxic response pathways
Source: Oncotarget. 2015 Oct 26;6(35):38166–80. doi: 10.18632/oncotarget.6241 (PMC4741991; doi:10.18632/oncotarget.6241)
Supplement: Supplementary file 2 [file oncotarget-06-38166-s002.xlsx]

## Sheet: Table 1 - Protein
Supplementary Table 1 – Proteins identified in HT-29 and LIM1215 tumour lysates
Protein Acca	Gene Namea	Protein Descriptiona	% Coveragea	Combined HT-29 (spectral counts for all treatments)	Combined LIM1215 (spectral counts for all treatments)	HT-29 treatments (spectral counts)				HT-29 Comparison (fold change)			LIM1215 treatments (spectral counts)				LIM1215 Comparison (fold change)
				Combined_HT-29b	Combined_LIM1215c	HT-29 PBSd	HT-29 bevacizumabe	HT-29 cetuximabf	HT-29 combinationg	RSC (PBS v bevacizumab)h	RSC (PBS v cetuximab)i	RSC (PBS v combination)j	LIM1215_PBSk	LIM1215_bevacizumabl	LIM1215_cetuximabm	LIM1215_Combinationn	RSC (PBS v bevacizumab)o	RSC (PBS v cetuximab)p	RSC (PBS v combination)q
P07996	THBS1	Thrombospondin-1	0.092	14	24	0	0	13	0	1.22958	12.2369	1.43332	16	0	9	0	-15.6444	-1.73592	-14.2321
P04075	ALDOA	Fructose-bisphosphate aldolase A (EC 4.1.2.13) (Lung cancer antigen NY-LU-1) (Muscle-type aldolase)	0.32	76	72	1	27	14	36	15.5285	7.27542	23.9487	1	32	3	37	13.1369	1.83423	16.6349
Q9HC35	EML4	Echinoderm microtubule-associated protein-like 4 (EMAP-4) (Restrictedly overexpressed proliferation-associated protein) (Ropp 120)	0.057	6	0	0	0	7	0	1.22958	7.07625	1.43332	0	0	0	0	-1.13041	-1.03015	-1.02837
P52209	PGD	6-phosphogluconate dehydrogenase, decarboxylating (EC 1.1.1.44)	0.2	8	14	0	0	7	1	1.22958	7.07625	2.58065	0	10	1	3	7.97427	1.74762	3.30794
P31150	GDI1	Rab GDP dissociation inhibitor alpha (Rab GDI alpha) (Guanosine diphosphate dissociation inhibitor 1) (GDI-1) (Oligophrenin-2) (Protein XAP-4)	0.13	9	3	0	0	6	0	1.22958	6.21732	1.43332	0	0	2	0	-1.13041	2.52478	-1.02837
P98160	HSPG2	Basement membrane-specific heparan sulfate proteoglycan core protein (HSPG) (Perlecan) (PLC) [Cleaved into: Endorepellin; LG3 peptide]	0.019	9	3	0	3	6	0	4.18335	6.21732	1.43332	3	0	0	0	-3.84546	-3.50439	-3.49832
Q99715	COL12A1	Collagen alpha-1(XII) chain	0.11	93	151	14	0	79	0	-9.94732	5.70744	-8.53331	71	0	78	0	-66.1761	1.06569	-60.2021
B3KM34	0	cDNA FLJ10132 fis, clone HEMBA1003046, highly similar to Mitochondrial-processing peptidase subunit beta, mitochondrial (EC 3.4.24.64)	0.078	5	1	0	0	5	0	1.22958	5.35872	1.43332	0	1	0	0	1.59259	-1.03015	-1.02837
P16615	ATP2A2	Sarcoplasmic/endoplasmic reticulum calcium ATPase 2 (SERCA2) (SR Ca(2+)-ATPase 2) (EC 3.6.3.8) (Calcium pump 2) (Calcium-transporting ATPase sarcoplasmic reticulum type, slow twitch skeletal muscle isoform) (Endoplasmic reticulum class 1/2 Ca(2+) ATPase)	0.036	5	0	0	0	5	0	1.22958	5.35872	1.43332	0	0	0	0	-1.13041	-1.03015	-1.02837
P54868	HMGCS2	Hydroxymethylglutaryl-CoA synthase, mitochondrial (HMG-CoA synthase) (EC 2.3.3.10) (3-hydroxy-3-methylglutaryl coenzyme A synthase)	0.081	6	0	0	0	5	0	1.22958	5.35872	1.43332	0	0	0	0	-1.13041	-1.03015	-1.02837
Q13085	ACACA	Acetyl-CoA carboxylase 1 (ACC1) (EC 6.4.1.2) (ACC-alpha) [Includes: Biotin carboxylase (EC 6.3.4.14)]	0.011	5	1	0	0	5	0	1.22958	5.35872	1.43332	1	0	0	0	-2.03511	-1.8546	-1.85139
O75944	ACON	Aconitase (Fragment)	0.19	10	19	0	0	5	0	1.22958	5.35872	1.43332	13	0	0	0	-12.9167	-11.771	-11.7506
P63104	YWHAZ	14-3-3 protein zeta/delta (Protein kinase C inhibitor protein 1) (KCIP-1)	0.44	72	103	0	29	4	36	29.9489	4.50045	43.1155	0	47	12	47	34.402	10.3112	37.8438
P61160	ACTR2	Actin-related protein 2 (Actin-like protein 2)	0.14	6	9	0	1	4	2	2.21373	4.50045	3.72857	0	4	4	1	3.7178	4.0799	1.75065
P49419	ALDH7A1	Alpha-aminoadipic semialdehyde dehydrogenase (Alpha-AASA dehydrogenase) (EC 1.2.1.31) (Aldehyde dehydrogenase family 7 member A1) (EC 1.2.1.3) (Antiquitin-1) (Betaine aldehyde dehydrogenase) (EC 1.2.1.8) (Delta1-piperideine-6-carboxylate dehydrogenase) (P6c dehydrogenase)	0.21	5	10	0	0	4	0	1.22958	4.50045	1.43332	0	6	2	3	5.13573	2.52478	3.30794
P40121	CAPG	Macrophage-capping protein (Actin regulatory protein CAP-G)	0.21	28	6	0	12	4	12	13.0684	4.50045	15.2406	0	1	0	5	1.59259	-1.03015	4.8663
B4DRA5	0	cDNA FLJ61346, highly similar to Protein transport protein Sec23B	0.1	4	3	0	0	4	0	1.22958	4.50045	1.43332	3	0	0	0	-3.84546	-3.50439	-3.49832
E7ENR4	HK1	Hexokinase-1	0.041	4	0	0	0	4	0	1.22958	4.50045	1.43332	0	0	0	0	-1.13041	-1.03015	-1.02837
P12277	CKB	Creatine kinase B-type (EC 2.7.3.2) (B-CK) (Creatine kinase B chain)	0.43	89	37	1	38	8	44	21.6282	4.40782	29.1531	0	10	0	27	7.97427	-1.03015	22.08
P05141	SLC25A5	ADP/ATP translocase 2 (ADP,ATP carrier protein 2) (ADP,ATP carrier protein, fibroblast isoform) (Adenine nucleotide translocator 2) (ANT 2) (Solute carrier family 25 member 5) [Cleaved into: ADP/ATP translocase 2, N-terminally processed]	0.35	44	21	6	3	27	7	-1.38796	4.18944	1.63221	14	5	2	1	-2.76293	-4.84421	-6.98628
Q07954	LRP1	Prolow-density lipoprotein receptor-related protein 1 (LRP-1) (Alpha-2-macroglobulin receptor) (A2MR) (Apolipoprotein E receptor) (APOER) (CD antigen CD91) [Cleaved into: Low-density lipoprotein receptor-related protein 1 85 kDa subunit (LRP-85); Low-density lipoprotein receptor-related protein 1 515 kDa subunit (LRP-515); Low-density lipoprotein receptor-related protein 1 intracellular domain (L…	0.018	8	1	1	0	7	0	-1.46418	3.93054	-1.25605	1	0	0	0	-2.03511	-1.8546	-1.85139
P62879	GNB2	Guanine nucleotide-binding protein G(I)/G(S)/G(T) subunit beta-2 (G protein subunit beta-2) (Transducin beta chain 2)	0.15	22	27	0	9	3	10	10.1027	3.64252	12.9334	0	11	2	14	8.68447	2.52478	11.8924
P23528	CFL1	Cofilin-1 (18 kDa phosphoprotein) (p18) (Cofilin, non-muscle isoform)	0.45	55	65	0	29	3	24	29.9489	3.64252	29.1344	0	32	1	35	23.6507	1.74762	28.3723
P04406	GAPDH	Glyceraldehyde-3-phosphate dehydrogenase (GAPDH) (EC 1.2.1.12) (Peptidyl-cysteine S-nitrosylase GAPDH) (EC 2.6.99.-)	0.31	51	93	0	29	3	20	29.9489	3.64252	24.4935	2	36	6	49	10.1935	2.16696	15.1585
Q6MZV7	DKFZp686C11235	Putative uncharacterized protein DKFZp686C11235	0.061	3	1	0	0	3	0	1.22958	3.64252	1.43332	0	0	1	0	-1.13041	1.74762	-1.02837
Q05707	COL14A1	Collagen alpha-1(XIV) chain (Undulin)	0.058	3	15	0	0	3	0	1.22958	3.64252	1.43332	5	0	8	0	-5.65711	1.43739	-5.14642
P35442	THBS2	Thrombospondin-2	0.039	3	7	0	0	3	0	1.22958	3.64252	1.43332	3	0	4	0	-3.84546	1.19933	-3.49832
P30740	SERPINB1	Leukocyte elastase inhibitor (LEI) (Monocyte/neutrophil elastase inhibitor) (EI) (M/NEI) (Peptidase inhibitor 2) (PI-2) (Serpin B1)	0.32	22	10	0	15	3	4	16.038	3.64252	6.02621	0	4	0	6	3.7178	-1.03015	5.64589
P50851	LRBA	Lipopolysaccharide-responsive and beige-like anchor protein (Beige-like protein) (CDC4-like protein)	0.011	3	0	0	0	3	0	1.22958	3.64252	1.43332	0	0	0	0	-1.13041	-1.03015	-1.02837
O15460	P4HA2	Prolyl 4-hydroxylase subunit alpha-2 (4-PH alpha-2) (EC 1.14.11.2) (Procollagen-proline,2-oxoglutarate-4-dioxygenase subunit alpha-2)	0.058	3	0	0	0	3	0	1.22958	3.64252	1.43332	0	0	0	0	-1.13041	-1.03015	-1.02837
Q9H845	ACAD9	Acyl-CoA dehydrogenase family member 9, mitochondrial (ACAD-9) (EC 1.3.99.-)	0.048	3	0	0	0	3	0	1.22958	3.64252	1.43332	0	0	0	0	-1.13041	-1.03015	-1.02837
P51812	RPS6KA3	Ribosomal protein S6 kinase alpha-3 (S6K-alpha-3) (EC 2.7.11.1) (90 kDa ribosomal protein S6 kinase 3) (p90-RSK 3) (p90RSK3) (Insulin-stimulated protein kinase 1) (ISPK-1) (MAP kinase-activated protein kinase 1b) (MAPK-activated protein kinase 1b) (MAPKAP kinase 1b) (MAPKAPK-1b) (Ribosomal S6 kinase 2) (RSK-2) (pp90RSK2)	0.049	3	1	0	0	3	0	1.22958	3.64252	1.43332	1	0	0	0	-2.03511	-1.8546	-1.85139
P06702	S100A9	Protein S100-A9 (Calgranulin-B) (Calprotectin L1H subunit) (Leukocyte L1 complex heavy chain) (Migration inhibitory factor-related protein 14) (MRP-14) (p14) (S100 calcium-binding protein A9)	0.18	3	0	0	0	3	0	1.22958	3.64252	1.43332	0	0	0	0	-1.13041	-1.03015	-1.02837
P49755	TMED10	Transmembrane emp24 domain-containing protein 10 (21 kDa transmembrane-trafficking protein) (S31III125) (S31I125) (Tmp-21-I) (Transmembrane protein Tmp21) (p23) (p24 family protein delta-1) (p24delta1) (p24delta)	0.05	8	2	1	1	6	1	1.22963	3.45344	1.43343	0	2	0	0	2.30077	-1.03015	-1.02837
Q9H4A4	RNPEP	Aminopeptidase B (AP-B) (EC 3.4.11.6) (Arginine aminopeptidase) (Arginyl aminopeptidase)	0.14	7	1	1	0	6	0	-1.46418	3.45344	-1.25605	0	0	0	0	-1.13041	-1.03015	-1.02837
P36871	PGM1	Phosphoglucomutase-1 (PGM 1) (EC 5.4.2.2) (Glucose phosphomutase 1)	0.19	7	10	1	0	6	0	-1.46418	3.45344	-1.25605	6	0	4	0	-6.56342	-1.42313	-5.97092
P07355	ANXA2	Annexin A2 (Annexin II) (Annexin-2) (Calpactin I heavy chain) (Calpactin-1 heavy chain) (Chromobindin-8) (Lipocortin II) (Placental anticoagulant protein IV) (PAP-IV) (Protein I) (p36)	0.62	180	181	6	67	20	85	11.7373	3.14706	17.417	2	70	16	95	19.6035	5.16482	29.2706
Q9UJS0	SLC25A13	Calcium-binding mitochondrial carrier protein Aralar2 (Citrin) (Mitochondrial aspartate glutamate carrier 2) (Solute carrier family 25 member 13)	0.12	6	1	1	0	5	0	-1.46418	2.97653	-1.25605	1	0	0	0	-2.03511	-1.8546	-1.85139
Q15063	POSTN	Periostin (PN) (Osteoblast-specific factor 2) (OSF-2)	0.083	6	6	1	0	5	0	-1.46418	2.97653	-1.25605	4	0	4	0	-4.75113	-1.03017	-4.32222
Q14624	ITIH4	Inter-alpha-trypsin inhibitor heavy chain H4 (ITI heavy chain H4) (ITI-HC4) (Inter-alpha-inhibitor heavy chain 4) (Inter-alpha-trypsin inhibitor family heavy chain-related protein) (IHRP) (Plasma kallikrein sensitive glycoprotein 120) (Gp120) (PK-120) [Cleaved into: 70 kDa inter-alpha-trypsin inhibitor heavy chain H4; 35 kDa inter-alpha-trypsin inhibitor heavy chain H4]	0.074	24	2	1	8	5	8	5.06302	2.97653	5.90373	2	0	0	0	-2.94012	-2.67935	-2.67471
Q9NSE4	IARS2	Isoleucine--tRNA ligase, mitochondrial (EC 6.1.1.5) (Isoleucyl-tRNA synthetase) (IleRS)	0.09	6	7	1	0	5	0	-1.46418	2.97653	-1.25605	6	0	1	0	-6.56342	-3.32235	-5.97092
E7ES33	SEPT7	Septin-7	0.19	13	17	3	0	10	0	-2.76668	2.83818	-2.3734	0	13	1	4	10.1055	1.74762	4.08698
P00338	LDHA	L-lactate dehydrogenase A chain (LDH-A) (EC 1.1.1.27) (Cell proliferation-inducing gene 19 protein) (LDH muscle subunit) (LDH-M) (Renal carcinoma antigen NY-REN-59)	0.46	127	141	13	30	36	48	2.70817	2.81189	5.0044	1	52	27	60	21.1058	12.2432	26.745
F8WAE5	EIF2A	Eukaryotic translation initiation factor 2A	0.072	2	1	0	0	2	0	1.22958	2.78491	1.43332	0	0	1	0	-1.13041	1.74762	-1.02837
Q15020	SART3	Squamous cell carcinoma antigen recognized by T-cells 3 (SART-3) (hSART-3) (Tat-interacting protein of 110 kDa) (Tip110)	0.025	2	1	0	0	2	0	1.22958	2.78491	1.43332	0	0	1	0	-1.13041	1.74762	-1.02837
Q6U8A4	0	Ubiquitin carboxyl-terminal hydrolase (EC 3.4.19.12) (Fragment)	0.03	2	3	0	0	2	0	1.22958	2.78491	1.43332	1	0	2	0	-2.03511	1.4024	-1.85139
Q15393	SF3B3	Splicing factor 3B subunit 3 (Pre-mRNA-splicing factor SF3b 130 kDa subunit) (SF3b130) (STAF130) (Spliceosome-associated protein 130) (SAP 130)	0.052	2	10	0	0	2	0	1.22958	2.78491	1.43332	4	0	6	0	-4.75113	1.34097	-4.32222
Q59EF6	0	Calpain 2, large [catalytic] subunit variant (Fragment)	0.081	2	12	0	0	2	0	1.22958	2.78491	1.43332	5	0	7	0	-5.65711	1.28178	-5.14642
Q16401	PSMD5	26S proteasome non-ATPase regulatory subunit 5 (26S protease subunit S5 basic) (26S proteasome subunit S5B)	0.056	2	3	0	0	2	0	1.22958	2.78491	1.43332	0	3	0	1	3.00917	-1.03015	1.75065
Q53HK3	0	Eukaryotic translation initiation factor 2, subunit 3 gamma, 52kDa variant (Fragment)	0.12	2	4	0	0	2	0	1.22958	2.78491	1.43332	0	4	0	0	3.7178	-1.03015	-1.02837
B9EKV4	ALDH9A1	Aldehyde dehydrogenase 9 family, member A1	0.16	2	5	0	0	2	0	1.22958	2.78491	1.43332	0	3	0	2	3.00917	-1.03015	2.52916
P26440	IVD	Isovaleryl-CoA dehydrogenase, mitochondrial (IVD) (EC 1.3.8.4)	0.15	11	2	0	5	2	3	6.15472	2.78491	4.87709	0	2	0	0	2.30077	-1.03015	-1.02837
P16435	POR	NADPH--cytochrome P450 reductase (CPR) (P450R) (EC 1.6.2.4)	0.038	2	0	0	0	2	0	1.22958	2.78491	1.43332	0	0	0	0	-1.13041	-1.03015	-1.02837
P20930	FLG	Filaggrin	0.0057	2	0	0	1	2	0	2.21373	2.78491	1.43332	0	0	0	0	-1.13041	-1.03015	-1.02837
P49821	NDUFV1	NADH dehydrogenase [ubiquinone] flavoprotein 1, mitochondrial (EC 1.6.5.3) (EC 1.6.99.3) (Complex I-51kD) (CI-51kD) (NADH dehydrogenase flavoprotein 1) (NADH-ubiquinone oxidoreductase 51 kDa subunit)	0.047	2	1	0	0	2	0	1.22958	2.78491	1.43332	0	0	0	0	-1.13041	-1.03015	-1.02837
Q8NE62	CHDH	Choline dehydrogenase, mitochondrial (CDH) (CHD) (EC 1.1.99.1)	0.042	2	0	0	0	2	0	1.22958	2.78491	1.43332	0	0	0	0	-1.13041	-1.03015	-1.02837
O75396	SEC22B	Vesicle-trafficking protein SEC22b (ER-Golgi SNARE of 24 kDa) (ERS-24) (ERS24) (SEC22 vesicle-trafficking protein homolog B) (SEC22 vesicle-trafficking protein-like 1)	0.093	2	0	0	0	2	0	1.22958	2.78491	1.43332	0	0	0	0	-1.13041	-1.03015	-1.02837
P04424	ASL	Argininosuccinate lyase (ASAL) (EC 4.3.2.1) (Arginosuccinase)	0.047	2	0	0	0	2	0	1.22958	2.78491	1.43332	0	0	0	0	-1.13041	-1.03015	-1.02837
B3KVY9	0	cDNA FLJ41755 fis, clone HSYRA2009102, highly similar to Adenosine 3'-phospho 5'-phosphosulfate transporter 1	0.053	2	0	0	0	2	0	1.22958	2.78491	1.43332	0	0	0	0	-1.13041	-1.03015	-1.02837
P00403	MT-CO2	Cytochrome c oxidase subunit 2 (Cytochrome c oxidase polypeptide II)	0.075	2	0	0	0	2	0	1.22958	2.78491	1.43332	0	0	0	0	-1.13041	-1.03015	-1.02837
P09960	LTA4H	Leukotriene A-4 hydrolase (LTA-4 hydrolase) (EC 3.3.2.6) (Leukotriene A(4) hydrolase)	0.056	2	2	0	0	2	0	1.22958	2.78491	1.43332	1	0	1	0	-2.03511	-1.03016	-1.85139
Q9BZZ5	API5	Apoptosis inhibitor 5 (API-5) (Antiapoptosis clone 11 protein) (AAC-11) (Cell migration-inducing gene 8 protein) (Fibroblast growth factor 2-interacting factor) (FIF) (Protein XAGL)	0.071	2	3	0	0	2	0	1.22958	2.78491	1.43332	2	0	1	0	-2.94012	-1.48827	-2.67471
O43776	NARS	Asparagine--tRNA ligase, cytoplasmic (EC 6.1.1.22) (Asparaginyl-tRNA synthetase) (AsnRS)	0.047	2	3	0	0	2	0	1.22958	2.78491	1.43332	2	0	1	0	-2.94012	-1.48827	-2.67471
Q9UEY8	ADD3	Gamma-adducin (Adducin-like protein 70)	0.069	2	3	0	0	2	0	1.22958	2.78491	1.43332	2	0	1	0	-2.94012	-1.48827	-2.67471
Q96QK1	VPS35	Vacuolar protein sorting-associated protein 35 (hVPS35) (Maternal-embryonic 3) (Vesicle protein sorting 35)	0.15	2	19	0	0	2	0	1.22958	2.78491	1.43332	12	1	7	0	-6.67011	-1.65602	-10.9241
Q9NYF8	BCLAF1	Bcl-2-associated transcription factor 1 (Btf)	0.034	3	2	0	0	2	0	1.22958	2.78491	1.43332	1	0	0	0	-2.03511	-1.8546	-1.85139
P04908	HIST1H2AB	Histone H2A type 1-B/E (Histone H2A.2) (Histone H2A/a) (Histone H2A/m)	0.35	39	113	0	19	2	18	20.0037	2.78491	22.1767	3	61	1	51	13.0762	-1.94654	12.0553
P49915	GMPS	GMP synthase [glutamine-hydrolyzing] (EC 6.3.5.2) (GMP synthetase) (Glutamine amidotransferase)	0.081	2	4	0	0	2	0	1.22958	2.78491	1.43332	3	0	1	0	-3.84546	-1.94654	-3.49832
Q14166	TTLL12	Tubulin--tyrosine ligase-like protein 12	0.067	2	1	0	0	2	0	1.22958	2.78491	1.43332	2	0	0	0	-2.94012	-2.67935	-2.67471
O14744	PRMT5	Protein arginine N-methyltransferase 5 (EC 2.1.1.-) (72 kDa ICln-binding protein) (Histone-arginine N-methyltransferase PRMT5) (EC 2.1.1.125) (Jak-binding protein 1) (Shk1 kinase-binding protein 1 homolog) (SKB1 homolog) (SKB1Hs) [Cleaved into: Protein arginine N-methyltransferase 5, N-terminally processed]	0.049	2	2	0	0	2	0	1.22958	2.78491	1.43332	2	0	0	0	-2.94012	-2.67935	-2.67471
O75643	SNRNP200	U5 small nuclear ribonucleoprotein 200 kDa helicase (EC 3.6.4.13) (Activating signal cointegrator 1 complex subunit 3-like 1) (BRR2 homolog) (U5 snRNP-specific 200 kDa protein) (U5-200KD)	0.027	2	10	0	0	2	0	1.22958	2.78491	1.43332	11	0	0	0	-11.0998	-10.1153	-10.0978
Q4LE33	TNC	TNC variant protein (Fragment)	0.073	27	84	7	0	20	0	-5.37451	2.7651	-4.61052	29	0	50	0	-27.4983	1.65041	-25.0159
P06703	S100A6	Protein S100-A6 (Calcyclin) (Growth factor-inducible protein 2A9) (MLN 4) (Prolactin receptor-associated protein) (PRA) (S100 calcium-binding protein A6)	0.32	34	24	2	10	7	15	4.26417	2.72065	7.19199	3	5	11	5	1.30126	2.80183	1.4305
P13073	COX4I1	Cytochrome c oxidase subunit 4 isoform 1, mitochondrial (Cytochrome c oxidase polypeptide IV) (Cytochrome c oxidase subunit IV isoform 1) (COX IV-1)	0.26	17	12	2	3	7	4	1.6084	2.72065	2.31693	4	3	1	3	-1.39673	-2.40498	-1.27058
Q06210	GFPT1	Glutamine--fructose-6-phosphate aminotransferase [isomerizing] 1 (EC 2.6.1.16) (D-fructose-6-phosphate amidotransferase 1) (Glutamine:fructose-6-phosphate amidotransferase 1) (GFAT 1) (GFAT1) (Hexosephosphate aminotransferase 1)	0.29	23	12	6	0	17	0	-4.7222	2.70119	-4.05094	12	0	0	0	-12.0081	-10.943	-10.9241
B4DE36	0	Glucose-6-phosphate isomerase (EC 5.3.1.9)	0.36	36	69	10	0	27	0	-7.33287	2.69791	-6.2905	42	0	26	0	-39.4076	-1.63994	-35.8501
P05023	ATP1A1	Sodium/potassium-transporting ATPase subunit alpha-1 (Na(+)/K(+) ATPase alpha-1 subunit) (EC 3.6.3.9) (Sodium pump subunit alpha-1)	0.2	78	10	22	0	56	0	-15.1876	2.65477	-13.0287	10	0	0	0	-10.1919	-9.28792	-9.27184
P07195	LDHB	L-lactate dehydrogenase B chain (LDH-B) (EC 1.1.1.27) (LDH heart subunit) (LDH-H) (Renal carcinoma antigen NY-REN-46)	0.34	46	29	5	15	14	12	3.2047	2.61726	3.04537	0	16	0	13	12.2388	-1.03015	11.1106
P19338	NCL	Nucleolin (Protein C23)	0.29	43	41	12	2	30	0	-3.32145	2.5345	-7.4115	29	0	12	0	-27.4983	-2.35917	-25.0159
P04899	GNAI2	Guanine nucleotide-binding protein G(i) subunit alpha-2 (Adenylate cyclase-inhibiting G alpha protein)	0.2	11	12	1	2	4	4	1.77652	2.4998	3.34729	0	8	0	4	6.55455	-1.03015	4.08698
Q92878	RAD50	DNA repair protein RAD50 (hRAD50) (EC 3.6.-.-)	0.037	6	0	1	0	4	0	-1.46418	2.4998	-1.25605	0	0	0	0	-1.13041	-1.03015	-1.02837
Q53GY8	0	Sorting nexin 1 isoform a variant (Fragment)	0.086	5	0	1	0	4	0	-1.46418	2.4998	-1.25605	0	0	0	0	-1.13041	-1.03015	-1.02837
Q96HE7	ERO1L	ERO1-like protein alpha (ERO1-L) (ERO1-L-alpha) (EC 1.8.4.-) (Endoplasmic oxidoreductin-1-like protein) (Oxidoreductin-1-L-alpha)	0.12	5	6	1	0	4	0	-1.46418	2.4998	-1.25605	3	0	3	0	-3.84546	-1.03017	-3.49832
P02675	FGB	Fibrinogen beta chain [Cleaved into: Fibrinopeptide B; Fibrinogen beta chain]	0.047	5	2	1	0	4	0	-1.46418	2.4998	-1.25605	2	0	0	0	-2.94012	-2.67935	-2.67471
Q6XQN6	NAPRT1	Nicotinate phosphoribosyltransferase (NAPRTase) (EC 6.3.4.21) (FHA-HIT-interacting protein) (Nicotinate phosphoribosyltransferase domain-containing protein 1)	0.11	8	5	2	0	6	0	-2.11532	2.39041	-1.81462	2	0	3	0	-2.94012	1.26963	-2.67471
P14866	HNRNPL	Heterogeneous nuclear ribonucleoprotein L (hnRNP L)	0.15	9	20	2	0	6	1	-2.11532	2.39041	-1.00786	10	0	11	0	-10.1919	1.05715	-9.27184
O00468	AGRN	Agrin [Cleaved into: Agrin N-terminal 110 kDa subunit; Agrin C-terminal 110 kDa subunit; Agrin C-terminal 90 kDa fragment (C90); Agrin C-terminal 22 kDa fragment (C22)]	0.022	7	0	2	0	6	0	-2.11532	2.39041	-1.81462	0	0	0	0	-1.13041	-1.03015	-1.02837
P55786	NPEPPS	Puromycin-sensitive aminopeptidase (PSA) (EC 3.4.11.14) (Cytosol alanyl aminopeptidase) (AAP-S)	0.13	8	10	2	0	6	0	-2.11532	2.39041	-1.81462	7	0	3	0	-7.47006	-2.00116	-6.7957
P21397	MAOA	Amine oxidase [flavin-containing] A (EC 1.4.3.4) (Monoamine oxidase type A) (MAO-A)	0.089	11	0	3	0	8	0	-2.76668	2.33271	-2.3734	0	0	0	0	-1.13041	-1.03015	-1.02837
F5H0C8	ENO2	Enolase (EC 4.2.1.11)	0.2	18	29	4	0	10	0	-3.41829	2.29716	-2.93238	0	9	0	15	7.2643	-1.03015	12.6744
E9PCR7	OGDH	2-oxoglutarate dehydrogenase, mitochondrial	0.089	15	12	4	0	10	0	-3.41829	2.29716	-2.93238	10	1	2	0	-5.66128	-3.57104	-9.27184
P02751	FN1	Fibronectin (FN) (Cold-insoluble globulin) (CIG) [Cleaved into: Anastellin; Ugl-Y1; Ugl-Y2; Ugl-Y3]	0.079	55	107	17	0	35	1	-11.9106	2.13468	-5.67494	65	3	35	3	-17.8194	-1.89323	-16.21
Q59GX2	0	Solute carrier family 2 (Facilitated glucose transporter), member 1 variant (Fragment)	0.068	16	9	5	0	11	0	-4.07013	2.10116	-3.49156	6	0	3	0	-6.56342	-1.75828	-5.97092
Q86VP6	CAND1	Cullin-associated NEDD8-dissociated protein 1 (Cullin-associated and neddylation-dissociated protein 1) (TBP-interacting protein of 120 kDa A) (TBP-interacting protein 120A) (p120 CAND1)	0.12	10	17	3	0	7	0	-2.76668	2.08012	-2.3734	8	0	9	0	-8.37702	1.07582	-7.62079
O75955	FLOT1	Flotillin-1	0.13	7	1	2	0	5	0	-2.11532	2.0603	-1.81462	0	1	0	0	1.59259	-1.03015	-1.02837
O75116	ROCK2	Rho-associated protein kinase 2 (EC 2.7.11.1) (Rho kinase 2) (Rho-associated, coiled-coil-containing protein kinase 2) (Rho-associated, coiled-coil-containing protein kinase II) (ROCK-II) (p164 ROCK-2)	0.05	7	1	2	0	5	0	-2.11532	2.0603	-1.81462	1	0	0	0	-2.03511	-1.8546	-1.85139
P26639	TARS	Threonine--tRNA ligase, cytoplasmic (EC 6.1.1.3) (Threonyl-tRNA synthetase) (ThrRS)	0.13	7	5	2	0	5	0	-2.11532	2.0603	-1.81462	5	0	0	0	-5.65711	-5.15535	-5.14642
P35579	MYH9	Myosin-9 (Cellular myosin heavy chain, type A) (Myosin heavy chain 9) (Myosin heavy chain, non-muscle IIa) (Non-muscle myosin heavy chain A) (NMMHC-A) (Non-muscle myosin heavy chain IIa) (NMMHC II-a) (NMMHC-IIA)	0.38	204	402	70	0	134	0	-46.9521	2.0602	-40.2778	283	0	115	0	-270.724	-2.59999	-246.285
P68032	ACTC1	Actin, alpha cardiac muscle 1 (Alpha-cardiac actin)	0.43	391	648	55	102	105	128	2.28638	2.04389	3.37263	68	218	143	231	2.86541	2.04826	3.35622
P68363	TUBA1B	Tubulin alpha-1B chain (Alpha-tubulin ubiquitous) (Tubulin K-alpha-1) (Tubulin alpha-ubiquitous chain)	0.32	142	189	34	14	65	29	-1.88564	2.02544	1.23171	10	70	47	63	5.65515	4.19004	5.60493
Q10713	PMPCA	Mitochondrial-processing peptidase subunit alpha (EC 3.4.24.64) (Alpha-MPP) (P-55)	0.11	4	5	1	0	3	0	-1.46418	2.02325	-1.25605	0	2	2	1	2.30077	2.52478	1.75065
P21281	ATP6V1B2	V-type proton ATPase subunit B, brain isoform (V-ATPase subunit B 2) (Endomembrane proton pump 58 kDa subunit) (HO57) (Vacuolar proton pump subunit B 2)	0.17	4	9	1	0	3	0	-1.46418	2.02325	-1.25605	3	0	6	0	-3.84546	1.65679	-3.49832
Q96EP5	DAZAP1	DAZ-associated protein 1 (Deleted in azoospermia-associated protein 1)	0.14	4	7	1	0	3	0	-1.46418	2.02325	-1.25605	0	3	0	4	3.00917	-1.03015	4.08698
Q0KKI6	0	Immunoblobulin light chain (Fragment)	0.21	12	3	1	5	3	3	3.41867	2.02325	2.709	0	0	0	3	-1.13041	-1.03015	3.30794
Q15046	KARS	Lysine--tRNA ligase (EC 6.1.1.6) (Lysyl-tRNA synthetase) (LysRS)	0.074	3	2	1	0	3	0	-1.46418	2.02325	-1.25605	1	0	1	0	-2.03511	-1.03016	-1.85139
H0Y987	PGM3	Phosphoacetylglucosamine mutase (Fragment)	0.2	4	1	1	0	3	0	-1.46418	2.02325	-1.25605	1	0	1	0	-2.03511	-1.03016	-1.85139
P01008	SERPINC1	Antithrombin-III (ATIII) (Serpin C1)	0.058	4	1	1	0	3	0	-1.46418	2.02325	-1.25605	1	0	0	0	-2.03511	-1.8546	-1.85139
Q14974	KPNB1	Importin subunit beta-1 (Importin-90) (Karyopherin subunit beta-1) (Nuclear factor p97) (Pore targeting complex 97 kDa subunit) (PTAC97)	0.19	19	33	6	0	12	0	-4.7222	1.95924	-4.05094	22	1	10	0	-11.7251	-2.13366	-19.203
Q8IUX7	AEBP1	Adipocyte enhancer-binding protein 1 (AE-binding protein 1) (Aortic carboxypeptidase-like protein)	0.025	1	8	0	0	1	0	1.22958	1.92764	1.43332	0	0	8	0	-1.13041	7.19338	-1.02837
P62258	YWHAE	14-3-3 protein epsilon (14-3-3E)	0.51	57	77	0	32	1	23	32.9412	1.92764	27.9733	0	37	6	36	27.2287	5.6361	29.1601
P40926	MDH2	Malate dehydrogenase, mitochondrial (EC 1.1.1.37)	0.41	71	52	0	33	1	34	33.9395	1.92764	40.7792	0	19	1	32	14.3741	1.74762	26.0107
A8K2L6	0	Annexin	0.58	99	3	0	49	1	49	49.9737	1.92764	58.3611	1	0	2	0	-2.03511	1.4024	-1.85139
O95994	AGR2	Anterior gradient protein 2 homolog (AG-2) (hAG-2) (HPC8) (Secreted cement gland protein XAG-2 homolog)	0.45	59	98	0	35	1	22	35.9375	1.92764	26.8128	0	65	0	31	47.3715	-1.03015	25.224
P04083	ANXA1	Annexin A1 (Annexin I) (Annexin-1) (Calpactin II) (Calpactin-2) (Chromobindin-9) (Lipocortin I) (Phospholipase A2 inhibitory protein) (p35)	0.26	27	17	0	13	1	12	14.0578	1.92764	15.2406	0	7	0	10	5.84503	-1.03015	8.76695
Q8TD06	AGR3	Anterior gradient protein 3 homolog (AG-3) (AG3) (hAG-3) (Breast cancer membrane protein 11)	0.4	41	39	0	29	1	10	29.9489	1.92764	12.9334	0	29	0	7	21.5065	-1.03015	6.42575
P07339	CTSD	Cathepsin D (EC 3.4.23.5) [Cleaved into: Cathepsin D light chain; Cathepsin D heavy chain]	0.25	8	28	0	5	1	2	6.15472	1.92764	3.72857	0	15	0	13	11.5275	-1.03015	11.1106
P35237	SERPINB6	Serpin B6 (Cytoplasmic antiproteinase) (CAP) (Peptidase inhibitor 6) (PI-6) (Placental thrombin inhibitor)	0.47	18	17	0	10	1	7	11.0909	1.92764	9.47713	0	8	0	9	6.55455	-1.03015	7.98628
P30566	ADSL	Adenylosuccinate lyase (ASL) (EC 4.3.2.2) (Adenylosuccinase) (ASase)	0.089	1	2	0	0	1	0	1.22958	1.92764	1.43332	0	2	0	0	2.30077	-1.03015	-1.02837
O15372	EIF3H	Eukaryotic translation initiation factor 3 subunit H (eIF3h) (Eukaryotic translation initiation factor 3 subunit 3) (eIF-3-gamma) (eIF3 p40 subunit)	0.16	5	10	0	3	1	1	4.18335	1.92764	2.58065	0	5	0	5	4.42665	-1.03015	4.8663
P61026	RAB10	Ras-related protein Rab-10	0.3	21	26	0	9	1	12	10.1027	1.92764	15.2406	2	10	7	7	3.06593	2.46628	2.47056
Q9NR45	NANS	Sialic acid synthase (N-acetylneuraminate synthase) (EC 2.5.1.56) (N-acetylneuraminate-9-phosphate synthase) (EC 2.5.1.57) (N-acetylneuraminic acid phosphate synthase) (N-acetylneuraminic acid synthase)	0.27	14	11	0	9	1	4	10.1027	1.92764	6.02621	0	4	0	7	3.7178	-1.03015	6.42575
P16219	ACADS	Short-chain specific acyl-CoA dehydrogenase, mitochondrial (SCAD) (EC 1.3.8.1) (Butyryl-CoA dehydrogenase)	0.095	6	4	0	3	1	2	4.18335	1.92764	3.72857	0	2	0	2	2.30077	-1.03015	2.52916
P62995	TRA2B	Transformer-2 protein homolog beta (TRA-2 beta) (TRA2-beta) (hTRA2-beta) (Splicing factor, arginine/serine-rich 10) (Transformer-2 protein homolog B)	0.23	5	9	0	1	1	3	2.21373	1.92764	4.87709	0	3	0	6	3.00917	-1.03015	5.64589
P67812	SEC11A	Signal peptidase complex catalytic subunit SEC11A (EC 3.4.21.89) (Endopeptidase SP18) (Microsomal signal peptidase 18 kDa subunit) (SPase 18 kDa subunit) (SEC11 homolog A) (SEC11-like protein 1) (SPC18)	0.095	1	3	0	0	1	0	1.22958	1.92764	1.43332	0	2	0	1	2.30077	-1.03015	1.75065
Q9NP29	0	Microfibrillar protein 2 (Fragment)	0.18	4	2	0	3	1	1	4.18335	1.92764	2.58065	0	1	0	1	1.59259	-1.03015	1.75065
B3KNJ4	SAE1	SUMO-1 activating enzyme subunit 1, isoform CRA_a (SUMO-activating enzyme subunit 1) (cDNA FLJ14689 fis, clone NT2RP2005204, highly similar to Ubiquitin-like 1-activating enzyme E1A)	0.18	13	1	0	8	1	4	9.11508	1.92764	6.02621	0	1	0	0	1.59259	-1.03015	-1.02837
P61313	RPL15	60S ribosomal protein L15	0.078	2	1	0	1	1	0	2.21373	1.92764	1.43332	0	1	0	0	1.59259	-1.03015	-1.02837
Q9HDC9	APMAP	Adipocyte plasma membrane-associated protein (Protein BSCv)	0.05	3	1	0	0	1	2	1.22958	1.92764	3.72857	0	1	0	0	1.59259	-1.03015	-1.02837
Q16543	CDC37	Hsp90 co-chaperone Cdc37 (Hsp90 chaperone protein kinase-targeting subunit) (p50Cdc37) [Cleaved into: Hsp90 co-chaperone Cdc37, N-terminally processed]	0.048	1	1	0	0	1	0	1.22958	1.92764	1.43332	0	1	0	0	1.59259	-1.03015	-1.02837
O95292	VAPB	Vesicle-associated membrane protein-associated protein B/C (VAMP-B/VAMP-C) (VAMP-associated protein B/C) (VAP-B/VAP-C)	0.11	1	1	0	0	1	0	1.22958	1.92764	1.43332	0	1	0	0	1.59259	-1.03015	-1.02837
P63165	SUMO1	Small ubiquitin-related modifier 1 (SUMO-1) (GAP-modifying protein 1) (GMP1) (SMT3 homolog 3) (Sentrin) (Ubiquitin-homology domain protein PIC1) (Ubiquitin-like protein SMT3C) (Smt3C) (Ubiquitin-like protein UBL1)	0.35	1	2	0	0	1	0	1.22958	1.92764	1.43332	0	1	0	1	1.59259	-1.03015	1.75065
O15031	PLXNB2	Plexin-B2 (MM1)	0.014	1	1	0	0	1	0	1.22958	1.92764	1.43332	0	0	0	0	-1.13041	-1.03015	-1.02837
Q53SB6	DNPEP	Putative uncharacterized protein DNPEP	0.056	1	1	0	0	1	0	1.22958	1.92764	1.43332	0	0	0	1	-1.13041	-1.03015	1.75065
P43155	CRAT	Carnitine O-acetyltransferase (Carnitine acetylase) (EC 2.3.1.7) (Carnitine acetyltransferase) (CAT) (CrAT)	0.061	1	2	0	0	1	0	1.22958	1.92764	1.43332	1	0	1	0	-2.03511	-1.03016	-1.85139
B3KMV5	0	cDNA FLJ12728 fis, clone NT2RP2000040, highly similar to Protein FAM62A	0.036	1	5	0	0	1	0	1.22958	1.92764	1.43332	3	0	2	0	-3.84546	-1.34737	-3.49832
P81605	DCD	Dermcidin (EC 3.4.-.-) (Preproteolysin) [Cleaved into: Survival-promoting peptide; DCD-1]	0.23	1	7	0	0	1	0	1.22958	1.92764	1.43332	4	1	2	0	-2.6391	-1.6647	-4.32222
O00748	CES2	Cocaine esterase (EC 3.1.1.84) (Carboxylesterase 2) (CE-2) (hCE-2) (EC 3.1.1.1) (Methylumbelliferyl-acetate deacetylase 2) (EC 3.1.1.56)	0.13	1	9	0	0	1	0	1.22958	1.92764	1.43332	6	0	3	0	-6.56342	-1.75828	-5.97092
B4DMY3	0	cDNA FLJ60713, highly similar to Homo sapiens heterogeneous nuclear ribonucleoprotein A/B (HNRPAB), transcript variant 1, mRNA	0.22	19	20	0	13	1	4	14.0578	1.92764	6.02621	1	9	0	10	4.035	-1.8546	4.86966
B3KPZ0	0	cDNA FLJ32485 fis, clone SKNMC2001596, highly similar to Ankyrin repeat and FYVE domain-containing protein 1 (Fragment)	0.029	0	2	0	0	1	0	1.22958	1.92764	1.43332	1	0	0	0	-2.03511	-1.8546	-1.85139
P53007	SLC25A1	Tricarboxylate transport protein, mitochondrial (Citrate transport protein) (CTP) (Solute carrier family 25 member 1) (Tricarboxylate carrier protein)	0.1	3	1	0	0	1	2	1.22958	1.92764	3.72857	0	1	0	0	1.59259	-1.03015	-1.02837
Q96G03	PGM2	Phosphoglucomutase-2 (PGM 2) (EC 5.4.2.2) (Glucose phosphomutase 2) (Phosphodeoxyribomutase) (Phosphopentomutase) (EC 5.4.2.7)	0.064	1	3	0	0	1	0	1.22958	1.92764	1.43332	1	0	2	0	-2.03511	1.4024	-1.85139
O95373	IPO7	Importin-7 (Imp7) (Ran-binding protein 7) (RanBP7)	0.025	2	2	0	0	1	0	1.22958	1.92764	1.43332	2	0	0	0	-2.94012	-2.67935	-2.67471
O75131	CPNE3	Copine-3 (Copine III)	0.034	1	2	0	0	1	0	1.22958	1.92764	1.43332	2	0	0	0	-2.94012	-2.67935	-2.67471
P49257	LMAN1	Protein ERGIC-53 (ER-Golgi intermediate compartment 53 kDa protein) (Gp58) (Intracellular mannose-specific lectin MR60) (Lectin mannose-binding 1)	0.047	1	2	0	0	1	0	1.22958	1.92764	1.43332	2	0	0	0	-2.94012	-2.67935	-2.67471
P54136	RARS	Arginine--tRNA ligase, cytoplasmic (EC 6.1.1.19) (Arginyl-tRNA synthetase) (ArgRS)	0.029	1	3	0	0	1	0	1.22958	1.92764	1.43332	3	0	0	0	-3.84546	-3.50439	-3.49832
Q9Y5B9	SUPT16H	FACT complex subunit SPT16 (Chromatin-specific transcription elongation factor 140 kDa subunit) (FACT 140 kDa subunit) (FACTp140) (Facilitates chromatin transcription complex subunit SPT16) (hSPT16)	0.035	1	3	0	0	1	0	1.22958	1.92764	1.43332	3	0	0	0	-3.84546	-3.50439	-3.49832
Q08945	SSRP1	FACT complex subunit SSRP1 (Chromatin-specific transcription elongation factor 80 kDa subunit) (Facilitates chromatin transcription complex 80 kDa subunit) (FACT 80 kDa subunit) (FACTp80) (Facilitates chromatin transcription complex subunit SSRP1) (Recombination signal sequence recognition protein 1) (Structure-specific recognition protein 1) (hSSRP1) (T160)	0.056	1	3	0	0	1	0	1.22958	1.92764	1.43332	3	0	0	0	-3.84546	-3.50439	-3.49832
O00410	IPO5	Importin-5 (Imp5) (Importin subunit beta-3) (Karyopherin beta-3) (Ran-binding protein 5) (RanBP5)	0.064	1	5	0	0	1	0	1.22958	1.92764	1.43332	5	0	0	0	-5.65711	-5.15535	-5.14642
P60709	ACTB	Actin, cytoplasmic 1 (Beta-actin) [Cleaved into: Actin, cytoplasmic 1, N-terminally processed]	0.39	482	726	74	117	130	161	1.95726	1.89011	3.18192	79	242	149	272	2.74864	1.83932	3.42606
O75083	WDR1	WD repeat-containing protein 1 (Actin-interacting protein 1) (AIP1) (NORI-1)	0.17	12	11	4	0	8	0	-3.41829	1.88804	-2.93238	6	0	4	0	-6.56342	-1.42313	-5.97092
Q9NQC3	RTN4	Reticulon-4 (Foocen) (Neurite outgrowth inhibitor) (Nogo protein) (Neuroendocrine-specific protein) (NSP) (Neuroendocrine-specific protein C homolog) (RTN-x) (Reticulon-5)	0.043	12	5	4	0	8	0	-3.41829	1.88804	-2.93238	4	0	1	0	-4.75113	-2.40498	-4.32222
E7EUV1	MUC2	Mucin-2	0.031	23	0	8	0	15	0	-6.02706	1.88372	-5.17031	0	0	0	0	-1.13041	-1.03015	-1.02837
P05091	ALDH2	Aldehyde dehydrogenase, mitochondrial (EC 1.2.1.3) (ALDH class 2) (ALDH-E2) (ALDHI)	0.3	20	25	7	0	13	0	-5.37451	1.85172	-4.61052	5	9	10	1	1.45156	1.74879	-2.85863
Q56G89	0	Serum albumin	0.097	42	14	10	8	18	7	1.01095	1.83518	1.05111	5	5	3	1	-1.13053	-1.51549	-2.85863
Q12765	SCRN1	Secernin-1	0.14	9	12	3	0	6	0	-2.76668	1.82763	-2.3734	0	2	2	8	2.30077	2.52478	7.20588
P04844	RPN2	Dolichyl-diphosphooligosaccharide--protein glycosyltransferase subunit 2 (EC 2.4.99.18) (Dolichyl-diphosphooligosaccharide--protein glycosyltransferase 63 kDa subunit) (RIBIIR) (Ribophorin II) (RPN-II) (Ribophorin-2)	0.054	10	2	3	0	6	1	-2.76668	1.82763	-1.31821	1	0	1	0	-2.03511	-1.03016	-1.85139
P58876	HIST1H2BD	Histone H2B type 1-D (HIRA-interacting protein 2) (Histone H2B.1 B) (Histone H2B.b) (H2B/b)	0.65	60	128	3	16	6	26	5.00574	1.82763	9.24749	4	80	2	47	13.8559	-1.6647	9.00401
Q12906	ILF3	Interleukin enhancer-binding factor 3 (Double-stranded RNA-binding protein 76) (DRBP76) (M-phase phosphoprotein 4) (MPP4) (Nuclear factor associated with dsRNA) (NFAR) (Nuclear factor of activated T-cells 90 kDa) (NF-AT-90) (Translational control protein 80) (TCP80)	0.11	9	7	3	0	6	0	-2.76668	1.82763	-2.3734	6	0	1	0	-6.56342	-3.32235	-5.97092
B4DSQ5	0	cDNA FLJ53608, highly similar to Protein transport protein Sec23A	0.13	7	10	2	0	4	0	-2.11532	1.73032	-1.81462	4	0	6	0	-4.75113	1.34097	-4.32222
P54577	YARS	Tyrosine--tRNA ligase, cytoplasmic (EC 6.1.1.1) (Tyrosyl-tRNA synthetase) (TyrRS) [Cleaved into: Tyrosine--tRNA ligase, cytoplasmic, N-terminally processed]	0.16	6	6	2	0	4	0	-2.11532	1.73032	-1.81462	6	0	0	0	-6.56342	-5.98127	-5.97092
Q9NVA2	SEPT11	Septin-11	0.24	11	16	4	0	7	0	-3.41829	1.6836	-2.93238	0	4	2	8	3.7178	2.52478	7.20588
P04040	CAT	Catalase (EC 1.11.1.6)	0.14	11	5	4	0	7	0	-3.41829	1.6836	-2.93238	2	0	3	0	-2.94012	1.26963	-2.67471
A7BI36	RRBP1	p180/ribosome receptor	0.16	16	83	6	0	10	0	-4.7222	1.66286	-4.05094	20	0	55	0	-19.2858	2.58504	-17.5448
P26641	EEF1G	Elongation factor 1-gamma (EF-1-gamma) (eEF-1B gamma)	0.25	19	23	6	0	10	2	-4.7222	1.66286	-1.55725	0	19	1	6	14.3741	1.74762	5.64589
P55084	HADHB	Trifunctional enzyme subunit beta, mitochondrial (TP-beta) [Includes: 3-ketoacyl-CoA thiolase (EC 2.3.1.16) (Acetyl-CoA acyltransferase) (Beta-ketothiolase)]	0.18	16	3	6	0	10	0	-4.7222	1.66286	-4.05094	0	2	0	1	2.30077	-1.03015	1.75065
Q53HR5	0	Elongation factor 1-alpha (Fragment)	0.25	77	89	17	10	26	25	-1.32046	1.60188	2.0687	9	43	21	18	3.83894	2.11149	1.82902
P25705	ATP5A1	ATP synthase subunit alpha, mitochondrial	0.33	33	38	13	0	20	0	-9.29335	1.59911	-7.9723	13	4	21	0	-3.07346	1.51771	-11.7506
P12956	XRCC6	X-ray repair cross-complementing protein 6 (EC 3.6.4.-) (EC 4.2.99.-) (5'-deoxyribose-5-phosphate lyase Ku70) (5'-dRP lyase Ku70) (70 kDa subunit of Ku antigen) (ATP-dependent DNA helicase 2 subunit 1) (ATP-dependent DNA helicase II 70 kDa subunit) (CTC box-binding factor 75 kDa subunit) (CTC75) (CTCBF) (DNA repair protein XRCC6) (Lupus Ku autoantigen protein p70) (Ku70) (Thyroid-lupus autoantige…	0.28	24	25	9	0	14	1	-6.67984	1.59473	-3.18268	16	0	8	0	-15.6444	-1.92392	-14.2321
O60716	CTNND1	Catenin delta-1 (Cadherin-associated Src substrate) (CAS) (p120 catenin) (p120(ctn)) (p120(cas))	0.08	8	5	3	0	5	0	-2.76668	1.57524	-2.3734	3	0	3	0	-3.84546	-1.03017	-3.49832
Q02790	FKBP4	Peptidyl-prolyl cis-trans isomerase FKBP4 (PPIase FKBP4) (EC 5.2.1.8) (51 kDa FK506-binding protein) (FKBP51) (52 kDa FK506-binding protein) (52 kDa FKBP) (FKBP-52) (59 kDa immunophilin) (p59) (FK506-binding protein 4) (FKBP-4) (FKBP59) (HSP-binding immunophilin) (HBI) (Immunophilin FKBP52) (Rotamase) [Cleaved into: Peptidyl-prolyl cis-trans isomerase FKBP4, N-terminally processed]	0.32	7	12	3	0	5	0	-2.76668	1.57524	-2.3734	6	0	6	0	-6.56342	-1.03018	-5.97092
P11413	G6PD	Glucose-6-phosphate 1-dehydrogenase (G6PD) (EC 1.1.1.49)	0.16	8	7	3	0	5	0	-2.76668	1.57524	-2.3734	5	0	2	0	-5.65711	-1.98214	-5.14642
P53621	COPA	Coatomer subunit alpha (Alpha-coat protein) (Alpha-COP) (HEP-COP) (HEPCOP) [Cleaved into: Xenin (Xenopsin-related peptide); Proxenin]	0.053	9	4	3	0	5	0	-2.76668	1.57524	-2.3734	3	0	1	0	-3.84546	-1.94654	-3.49832
O00159	MYO1C	Unconventional myosin-Ic (Myosin I beta) (MMI-beta) (MMIb)	0.07	9	3	3	0	5	0	-2.76668	1.57524	-2.3734	3	0	0	0	-3.84546	-3.50439	-3.49832
D3DP78	DARS	Aspartyl-tRNA synthetase, isoform CRA_b	0.17	8	7	3	0	5	0	-2.76668	1.57524	-2.3734	6	0	1	0	-6.56342	-3.32235	-5.97092
Q14697	GANAB	Neutral alpha-glucosidase AB (EC 3.2.1.84) (Alpha-glucosidase 2) (Glucosidase II subunit alpha)	0.24	44	31	18	0	27	0	-12.5656	1.57441	-10.7794	17	0	14	1	-16.5542	-1.23356	-8.36512
P26038	MSN	Moesin (Membrane-organizing extension spike protein)	0.45	95	56	34	4	50	8	-5.48956	1.56226	-2.66963	26	0	28	0	-24.7579	1.0422	-22.5229
P14314	PRKCSH	Glucosidase 2 subunit beta (80K-H protein) (Glucosidase II subunit beta) (Protein kinase C substrate 60.1 kDa protein heavy chain) (PKCSH)	0.19	47	38	19	0	28	0	-13.2207	1.54966	-11.3414	13	0	25	0	-12.9167	1.7918	-11.7506
P40227	CCT6A	T-complex protein 1 subunit zeta (TCP-1-zeta) (Acute morphine dependence-related protein 2) (CCT-zeta-1) (HTR3) (Tcp20)	0.27	25	20	10	0	15	0	-7.33287	1.54828	-6.2905	10	0	11	0	-10.1919	1.05715	-9.27184
P18085	ARF4	ADP-ribosylation factor 4	0.3	16	27	1	8	2	5	5.06302	1.54689	3.9859	0	9	8	10	7.2643	7.19338	8.76695
P09525	ANXA4	Annexin A4 (35-beta calcimedin) (Annexin IV) (Annexin-4) (Carbohydrate-binding protein p33/p41) (Chromobindin-4) (Endonexin I) (Lipocortin IV) (P32.5) (PP4-X) (Placental anticoagulant protein II) (PAP-II) (Protein II)	0.48	54	51	1	21	2	29	12.214	1.54689	19.4127	0	15	2	34	11.5275	2.52478	27.5848
O60547	GMDS	GDP-mannose 4,6 dehydratase (EC 4.2.1.47) (GDP-D-mannose dehydratase) (GMD)	0.1	9	5	1	4	2	2	2.87105	1.54689	2.07105	0	2	1	1	2.30077	1.74762	1.75065
P00390	GSR	Glutathione reductase, mitochondrial (GR) (GRase) (EC 1.8.1.7)	0.059	3	2	1	0	2	0	-1.46418	1.54689	-1.25605	0	1	1	0	1.59259	1.74762	-1.02837
A8K566	0	cDNA FLJ78246, highly similar to Homo sapiens splicing factor 3a, subunit 3, 60kDa (SF3A3), mRNA	0.12	2	9	1	0	2	0	-1.46418	1.54689	-1.25605	3	0	6	0	-3.84546	1.65679	-3.49832
P46459	NSF	Vesicle-fusing ATPase (EC 3.6.4.6) (N-ethylmaleimide-sensitive fusion protein) (NEM-sensitive fusion protein) (Vesicular-fusion protein NSF)	0.062	3	12	1	0	2	0	-1.46418	1.54689	-1.25605	5	0	7	0	-5.65711	1.28178	-5.14642
A8K8J9	DCTN2	Dynactin 2 (P50), isoform CRA_b (cDNA FLJ31120 fis, clone IMR322000730, highly similar to Dynactin subunit 2) (cDNA FLJ77785)	0.15	3	4	1	0	2	0	-1.46418	1.54689	-1.25605	0	3	0	1	3.00917	-1.03015	1.75065
P62495	ETF1	Eukaryotic peptide chain release factor subunit 1 (Eukaryotic release factor 1) (eRF1) (Protein Cl1) (TB3-1)	0.059	4	2	1	0	2	0	-1.46418	1.54689	-1.25605	0	2	0	0	2.30077	-1.03015	-1.02837
P31944	CASP14	Caspase-14 (CASP-14) (EC 3.4.22.-) [Cleaved into: Caspase-14 subunit p19; Caspase-14 subunit p10]	0.2	5	0	1	2	2	0	1.77652	1.54689	-1.25605	0	0	0	0	-1.13041	-1.03015	-1.02837
Q5D862	FLG2	Filaggrin-2 (FLG-2) (Intermediate filament-associated and psoriasis-susceptibility protein) (Ifapsoriasin)	0.018	8	2	1	5	2	0	3.41867	1.54689	-1.25605	0	1	0	1	1.59259	-1.03015	1.75065
Q07960	ARHGAP1	Rho GTPase-activating protein 1 (CDC42 GTPase-activating protein) (GTPase-activating protein rhoOGAP) (Rho-related small GTPase protein activator) (Rho-type GTPase-activating protein 1) (p50-RhoGAP)	0.059	3	2	1	0	2	0	-1.46418	1.54689	-1.25605	0	1	0	1	1.59259	-1.03015	1.75065
P12931	SRC	Proto-oncogene tyrosine-protein kinase Src (EC 2.7.10.2) (Proto-oncogene c-Src) (pp60c-src) (p60-Src)	0.043	3	0	1	0	2	0	-1.46418	1.54689	-1.25605	0	0	0	0	-1.13041	-1.03015	-1.02837
Q12929	EPS8	Epidermal growth factor receptor kinase substrate 8	0.054	3	0	1	0	2	0	-1.46418	1.54689	-1.25605	0	0	0	0	-1.13041	-1.03015	-1.02837
Q9UM54	MYO6	Unconventional myosin-VI (Unconventional myosin-6)	0.027	3	0	1	0	2	0	-1.46418	1.54689	-1.25605	0	0	0	0	-1.13041	-1.03015	-1.02837
Q9H3U1	UNC45A	Protein unc-45 homolog A (Unc-45A) (GCUNC-45) (Smooth muscle cell-associated protein 1) (SMAP-1)	0.03	3	0	1	0	2	0	-1.46418	1.54689	-1.25605	0	0	0	0	-1.13041	-1.03015	-1.02837
Q16204	CCDC6	Coiled-coil domain-containing protein 6 (Papillary thyroid carcinoma-encoded protein) (Protein H4)	0.078	4	4	1	0	2	0	-1.46418	1.54689	-1.25605	2	0	2	0	-2.94012	-1.03016	-2.67471
Q13564	NAE1	NEDD8-activating enzyme E1 regulatory subunit (Amyloid beta precursor protein-binding protein 1, 59 kDa) (APP-BP1) (Amyloid protein-binding protein 1) (Proto-oncogene protein 1)	0.037	3	1	1	0	2	0	-1.46418	1.54689	-1.25605	1	0	0	0	-2.03511	-1.8546	-1.85139
Q9P258	RCC2	Protein RCC2 (RCC1-like protein TD-60) (Telophase disk protein of 60 kDa)	0.073	3	1	1	0	2	0	-1.46418	1.54689	-1.25605	1	0	0	0	-2.03511	-1.8546	-1.85139
Q13177	PAK2	Serine/threonine-protein kinase PAK 2 (EC 2.7.11.1) (Gamma-PAK) (PAK65) (S6/H4 kinase) (p21-activated kinase 2) (PAK-2) (p58) [Cleaved into: PAK-2p27 (p27); PAK-2p34 (p34) (C-t-PAK2)]	0.1	3	5	1	0	2	0	-1.46418	1.54689	-1.25605	4	0	1	0	-4.75113	-2.40498	-4.32222
O60749	SNX2	Sorting nexin-2 (Transformation-related gene 9 protein) (TRG-9)	0.067	3	2	1	0	2	0	-1.46418	1.54689	-1.25605	2	0	0	0	-2.94012	-2.67935	-2.67471
P27708	CAD	CAD protein [Includes: Glutamine-dependent carbamoyl-phosphate synthase (EC 6.3.5.5); Aspartate carbamoyltransferase (EC 2.1.3.2); Dihydroorotase (EC 3.5.2.3)]	0.018	3	2	1	0	2	0	-1.46418	1.54689	-1.25605	2	0	0	0	-2.94012	-2.67935	-2.67471
Q59F03	0	Integrin alpha 3 isoform b, variant (Fragment)	0.025	3	2	1	0	2	0	-1.46418	1.54689	-1.25605	2	0	0	0	-2.94012	-2.67935	-2.67471
P50990	CCT8	T-complex protein 1 subunit theta (TCP-1-theta) (CCT-theta) (Renal carcinoma antigen NY-REN-15)	0.41	27	38	11	0	16	0	-7.98612	1.50941	-6.8509	23	0	13	0	-22.0204	-1.75632	-20.0325
P14618	PKM	Pyruvate kinase PKM (EC 2.7.1.40) (Cytosolic thyroid hormone-binding protein) (CTHBP) (Opa-interacting protein 3) (OIP-3) (Pyruvate kinase 2/3) (Pyruvate kinase muscle isozyme) (Thyroid hormone-binding protein 1) (THBP1) (Tumor M2-PK) (p58)	0.39	110	98	32	1	45	32	-12.0859	1.49373	1.43695	36	5	53	6	-6.77546	1.41768	-5.31229
Q99829	CPNE1	Copine-1 (Copine I)	0.1	11	2	4	0	6	1	-3.41829	1.47924	-1.62868	1	0	1	0	-2.03511	-1.03016	-1.85139
Q13200	PSMD2	26S proteasome non-ATPase regulatory subunit 2 (26S proteasome regulatory subunit RPN1) (26S proteasome regulatory subunit S2) (26S proteasome subunit p97) (Protein 55.11) (Tumor necrosis factor type 1 receptor-associated protein 2)	0.16	10	17	4	0	6	0	-3.41829	1.47924	-2.93238	9	0	7	0	-9.2843	-1.28039	-8.44616
Q00610	CLTC	Clathrin heavy chain 1 (Clathrin heavy chain on chromosome 17) (CLH-17)	0.27	54	187	23	0	32	0	-15.8437	1.47109	-13.5915	108	0	76	0	-100.739	-1.46595	-91.645
P35606	COPB2	Coatomer subunit beta' (Beta'-coat protein) (Beta'-COP) (p102)	0.071	16	14	7	0	10	0	-5.37451	1.46103	-4.61052	3	0	11	0	-3.84546	2.80183	-3.49832
O75369	FLNB	Filamin-B (FLN-B) (ABP-278) (ABP-280 homolog) (Actin-binding-like protein) (Beta-filamin) (Filamin homolog 1) (Fh1) (Filamin-3) (Thyroid autoantigen) (Truncated actin-binding protein) (Truncated ABP)	0.22	94	148	40	0	54	0	-27.0342	1.43877	-23.1913	71	0	73	0	-66.1761	-1.00243	-60.2021
P21333	FLNA	Filamin-A (FLN-A) (Actin-binding protein 280) (ABP-280) (Alpha-filamin) (Endothelial actin-binding protein) (Filamin-1) (Non-muscle filamin)	0.23	48	278	20	0	27	0	-13.8761	1.42571	-11.9036	190	0	80	0	-179.022	-2.47512	-162.86
P49327	FASN	Fatty acid synthase (EC 2.3.1.85) [Includes: [Acyl-carrier-protein] S-acetyltransferase (EC 2.3.1.38); [Acyl-carrier-protein] S-malonyltransferase (EC 2.3.1.39); 3-oxoacyl-[acyl-carrier-protein] synthase (EC 2.3.1.41); 3-oxoacyl-[acyl-carrier-protein] reductase (EC 1.1.1.100); 3-hydroxyacyl-[acyl-carrier-protein] dehydratase (EC 4.2.1.59); Enoyl-[acyl-carrier-protein] reductase (EC 1.3.1.39); Ole…	0.092	41	21	17	0	23	0	-11.9106	1.42469	-10.2175	21	0	0	0	-20.197	-18.4056	-18.3738
P34932	HSPA4	Heat shock 70 kDa protein 4 (HSP70RY) (Heat shock 70-related protein APG-2)	0.25	12	46	5	0	7	0	-4.07013	1.41397	-3.49156	25	0	21	0	-23.845	-1.21635	-21.6924
P50570	DNM2	Dynamin-2 (EC 3.6.5.5)	0.18	12	13	5	0	7	0	-4.07013	1.41397	-3.49156	9	0	5	0	-9.2843	-1.6907	-8.44616
P04843	RPN1	Dolichyl-diphosphooligosaccharide--protein glycosyltransferase subunit 1 (EC 2.4.99.18) (Dolichyl-diphosphooligosaccharide--protein glycosyltransferase 67 kDa subunit) (Ribophorin I) (RPN-I) (Ribophorin-1)	0.27	42	45	18	0	24	0	-12.5656	1.4064	-10.7794	30	0	15	0	-28.4124	-1.98654	-25.8475
P40939	HADHA	Trifunctional enzyme subunit alpha, mitochondrial (78 kDa gastrin-binding protein) (TP-alpha) [Includes: Long-chain enoyl-CoA hydratase (EC 4.2.1.17); Long chain 3-hydroxyacyl-CoA dehydrogenase (EC 1.1.1.211)]	0.23	43	17	18	0	24	0	-12.5656	1.4064	-10.7794	10	1	4	0	-5.66128	-2.20988	-9.27184
P08133	ANXA6	Annexin A6 (67 kDa calelectrin) (Annexin VI) (Annexin-6) (Calphobindin-II) (CPB-II) (Chromobindin-20) (Lipocortin VI) (Protein III) (p68) (p70)	0.32	5	36	2	0	3	0	-2.11532	1.40046	-1.81462	12	0	21	0	-12.0081	1.63254	-10.9241
Q9UMS4	PRPF19	Pre-mRNA-processing factor 19 (Nuclear matrix protein 200) (PRP19/PSO4 homolog) (hPso4) (Senescence evasion factor)	0.13	5	7	2	0	3	0	-2.11532	1.40046	-1.81462	3	0	5	0	-3.84546	1.42802	-3.49832
P35611	ADD1	Alpha-adducin (Erythrocyte adducin subunit alpha)	0.1	5	3	2	0	3	0	-2.11532	1.40046	-1.81462	1	0	2	0	-2.03511	1.4024	-1.85139
B4E1Q7	0	cDNA FLJ57294, highly similar to Lipoamide acyltransferase component of branched-chain alpha-keto acid dehydrogenase complex, mitochondrial (EC 2.3.1.168)	0.06	6	1	2	1	3	0	-1.17491	1.40046	-1.81462	0	2	0	0	2.30077	-1.03015	-1.02837
Q9Y6U3	SCIN	Adseverin (Scinderin)	0.053	5	0	2	0	3	0	-2.11532	1.40046	-1.81462	0	0	0	0	-1.13041	-1.03015	-1.02837
Q9NQW7	XPNPEP1	Xaa-Pro aminopeptidase 1 (EC 3.4.11.9) (Aminoacylproline aminopeptidase) (Cytosolic aminopeptidase P) (Soluble aminopeptidase P) (sAmp) (X-Pro aminopeptidase 1) (X-prolyl aminopeptidase 1, soluble)	0.043	5	3	2	0	3	0	-2.11532	1.40046	-1.81462	1	0	1	0	-2.03511	-1.03016	-1.85139
P10515	DLAT	Dihydrolipoyllysine-residue acetyltransferase component of pyruvate dehydrogenase complex, mitochondrial (EC 2.3.1.12) (70 kDa mitochondrial autoantigen of primary biliary cirrhosis) (PBC) (Dihydrolipoamide acetyltransferase component of pyruvate dehydrogenase complex) (M2 antigen complex 70 kDa subunit) (Pyruvate dehydrogenase complex component E2) (PDC-E2) (PDCE2)	0.091	5	1	2	0	3	0	-2.11532	1.40046	-1.81462	1	0	0	0	-2.03511	-1.8546	-1.85139
P19075	TSPAN8	Tetraspanin-8 (Tspan-8) (Transmembrane 4 superfamily member 3) (Tumor-associated antigen CO-029)	0.1	8	2	2	1	3	2	-1.17491	1.40046	1.43355	1	0	0	1	-2.03511	-1.8546	-1.02837
B4DDX2	0	cDNA FLJ54590, highly similar to KH domain-containing, RNA-binding, signaltransduction-associated protein 1	0.09	5	4	2	0	3	0	-2.11532	1.40046	-1.81462	3	0	1	0	-3.84546	-1.94654	-3.49832
P48163	ME1	NADP-dependent malic enzyme (NADP-ME) (EC 1.1.1.40) (Malic enzyme 1)	0.079	5	2	2	0	3	0	-2.11532	1.40046	-1.81462	2	0	0	0	-2.94012	-2.67935	-2.67471
Q92499	DDX1	ATP-dependent RNA helicase DDX1 (EC 3.6.4.13) (DEAD box protein 1) (DEAD box protein retinoblastoma) (DBP-RB)	0.11	5	7	2	0	3	0	-2.11532	1.40046	-1.81462	5	0	1	0	-5.65711	-2.86359	-5.14642
P08107	HSPA1A	Heat shock 70 kDa protein 1A/1B (Heat shock 70 kDa protein 1/2) (HSP70-1/HSP70-2) (HSP70.1/HSP70.2)	0.38	74	44	26	2	34	11	-6.84829	1.38767	-1.55487	15	0	29	0	-14.7348	1.81132	-13.4046
P07384	CAPN1	Calpain-1 catalytic subunit (EC 3.4.22.52) (Calcium-activated neutral proteinase 1) (CANP 1) (Calpain mu-type) (Calpain-1 large subunit) (Cell proliferation-inducing gene 30 protein) (Micromolar-calpain) (muCANP)	0.16	14	10	6	0	8	0	-4.7222	1.36671	-4.05094	8	0	0	0	-8.37702	-7.63401	-7.62079
Q9Y6R7	FCGBP	IgGFc-binding protein (Fcgamma-binding protein antigen) (FcgammaBP)	0.039	122	2	49	3	62	7	-9.69548	1.35199	-4.27973	2	0	0	0	-2.94012	-2.67935	-2.67471
P13010	XRCC5	X-ray repair cross-complementing protein 5 (EC 3.6.4.-) (86 kDa subunit of Ku antigen) (ATP-dependent DNA helicase 2 subunit 2) (ATP-dependent DNA helicase II 80 kDa subunit) (CTC box-binding factor 85 kDa subunit) (CTC85) (CTCBF) (DNA repair protein XRCC5) (Ku80) (Ku86) (Lupus Ku autoantigen protein p86) (Nuclear factor IV) (Thyroid-lupus autoantigen) (TLAA) (X-ray repair complementing defective…	0.23	26	29	11	0	14	0	-7.98612	1.33388	-6.8509	16	0	13	0	-15.6444	-1.24778	-14.2321
Q7KZF4	SND1	Staphylococcal nuclease domain-containing protein 1 (100 kDa coactivator) (EBNA2 coactivator p100) (Tudor domain-containing protein 11) (p100 co-activator)	0.22	25	17	11	0	14	0	-7.98612	1.33388	-6.8509	14	0	4	0	-13.8256	-2.99776	-12.5775
P00352	ALDH1A1	Retinal dehydrogenase 1 (RALDH 1) (RalDH1) (EC 1.2.1.36) (ALDH-E1) (ALHDII) (Aldehyde dehydrogenase family 1 member A1) (Aldehyde dehydrogenase, cytosolic)	0.094	16	0	7	0	9	0	-5.37451	1.33091	-4.61052	0	0	0	0	-1.13041	-1.03015	-1.02837
P31939	ATIC	Bifunctional purine biosynthesis protein PURH [Includes: Phosphoribosylaminoimidazolecarboxamide formyltransferase (EC 2.1.2.3) (5-aminoimidazole-4-carboxamide ribonucleotide formyltransferase) (AICAR transformylase); IMP cyclohydrolase (EC 3.5.4.10) (ATIC) (IMP synthase) (Inosinicase)]	0.27	16	9	7	0	9	0	-5.37451	1.33091	-4.61052	5	0	4	0	-5.65711	-1.22661	-5.14642
Q08211	DHX9	ATP-dependent RNA helicase A (RHA) (EC 3.6.4.13) (DEAH box protein 9) (Leukophysin) (LKP) (Nuclear DNA helicase II) (NDH II)	0.11	17	17	7	0	9	0	-5.37451	1.33091	-4.61052	17	0	0	0	-16.5542	-15.0859	-15.0598
Q9BR76	CORO1B	Coronin-1B (Coronin-2)	0.084	8	2	3	0	4	1	-2.76668	1.32294	-1.31821	0	1	0	1	1.59259	-1.03015	1.75065
E0X098	TES	Testin variant (Fragment)	0.13	9	2	3	0	4	1	-2.76668	1.32294	-1.31821	0	1	0	1	1.59259	-1.03015	1.75065
P43304	GPD2	Glycerol-3-phosphate dehydrogenase, mitochondrial (GPD-M) (GPDH-M) (EC 1.1.5.3) (mtGPD)	0.091	7	34	3	0	4	0	-2.76668	1.32294	-2.3734	17	0	17	0	-16.5542	-1.03024	-15.0598
P28331	NDUFS1	NADH-ubiquinone oxidoreductase 75 kDa subunit, mitochondrial (EC 1.6.5.3) (EC 1.6.99.3) (Complex I-75kD) (CI-75kD)	0.18	17	11	8	0	10	0	-6.02706	1.30285	-5.17031	5	0	4	1	-5.65711	-1.22661	-2.85863
P49368	CCT3	T-complex protein 1 subunit gamma (TCP-1-gamma) (CCT-gamma) (hTRiC5)	0.14	20	10	9	0	11	0	-6.67984	1.28027	-5.7303	6	0	4	0	-6.56342	-1.42313	-5.97092
P50552	VASP	Vasodilator-stimulated phosphoprotein (VASP)	0.17	10	9	4	1	5	0	-1.89863	1.27496	-2.93238	0	4	1	4	3.7178	1.74762	4.08698
Q9UBT2	UBA2	SUMO-activating enzyme subunit 2 (EC 6.3.2.-) (Anthracycline-associated resistance ARX) (Ubiquitin-like 1-activating enzyme E1B) (Ubiquitin-like modifier-activating enzyme 2)	0.084	10	1	4	0	5	0	-3.41829	1.27496	-2.93238	0	0	1	0	-1.13041	1.74762	-1.02837
P35222	CTNNB1	Catenin beta-1 (Beta-catenin)	0.21	9	45	4	0	5	0	-3.41829	1.27496	-2.93238	18	0	28	0	-17.4645	1.47744	-15.8879
Q14683	SMC1A	Structural maintenance of chromosomes protein 1A (SMC protein 1A) (SMC-1-alpha) (SMC-1A) (Sb1.8)	0.049	9	0	4	0	5	0	-3.41829	1.27496	-2.93238	0	0	0	0	-1.13041	-1.03015	-1.02837
O60701	UGDH	UDP-glucose 6-dehydrogenase (UDP-Glc dehydrogenase) (UDP-GlcDH) (UDPGDH) (EC 1.1.1.22)	0.28	9	15	4	0	5	0	-3.41829	1.27496	-2.93238	4	3	8	0	-1.39673	1.71149	-4.32222
P50995	ANXA11	Annexin A11 (56 kDa autoantigen) (Annexin XI) (Annexin-11) (Calcyclin-associated annexin 50) (CAP-50)	0.17	12	7	4	0	5	0	-3.41829	1.27496	-2.93238	4	0	4	0	-4.75113	-1.03017	-4.32222
E7EU23	GDI2	Rab GDP dissociation inhibitor beta	0.27	22	30	10	0	12	0	-7.33287	1.2617	-6.2905	1	22	3	7	9.17141	1.83423	3.56922
Q4W4Y1	DRIP4	Dopamine receptor interacting protein 4	0.19	24	26	11	0	13	0	-7.98612	1.24617	-6.8509	10	0	17	0	-10.1919	1.57658	-9.27184
Q1KMD3	HNRNPUL2	Heterogeneous nuclear ribonucleoprotein U-like protein 2 (Scaffold-attachment factor A2) (SAF-A2)	0.15	11	9	5	0	6	0	-4.07013	1.24234	-3.49156	4	0	5	0	-4.75113	1.15581	-4.32222
P31930	UQCRC1	Cytochrome b-c1 complex subunit 1, mitochondrial (Complex III subunit 1) (Core protein I) (Ubiquinol-cytochrome-c reductase complex core protein 1)	0.2	15	16	5	0	6	0	-4.07013	1.24234	-3.49156	0	9	0	6	7.2643	-1.03015	5.64589
B4DR45	0	cDNA FLJ61339, highly similar to Alanyl-tRNA synthetase (EC 6.1.1.7)	0.17	10	16	5	0	6	0	-4.07013	1.24234	-3.49156	9	0	7	0	-9.2843	-1.28039	-8.44616
P50991	CCT4	T-complex protein 1 subunit delta (TCP-1-delta) (CCT-delta) (Stimulator of TAR RNA-binding)	0.21	10	13	5	0	6	0	-4.07013	1.24234	-3.49156	10	0	3	0	-10.1919	-2.73032	-9.27184
P07237	P4HB	Protein disulfide-isomerase (PDI) (EC 5.3.4.1) (Cellular thyroid hormone-binding protein) (Prolyl 4-hydroxylase subunit beta) (p55)	0.46	62	53	27	0	31	2	-18.4706	1.22369	-6.09106	30	0	24	0	-28.4124	-1.27647	-25.8475
Q53G55	0	TNF receptor-associated protein 1 variant (Fragment)	0.19	29	15	13	0	15	0	-9.29335	1.22166	-7.9723	9	0	6	0	-9.2843	-1.45725	-8.44616
P68366	TUBA4A	Tubulin alpha-4A chain (Alpha-tubulin 1) (Testis-specific alpha-tubulin) (Tubulin H2-alpha) (Tubulin alpha-1 chain)	0.3	59	125	21	0	24	0	-14.5318	1.21611	-12.4661	0	44	0	46	32.2476	-1.03015	37.053
P49748	ACADVL	Very long-chain specific acyl-CoA dehydrogenase, mitochondrial (VLCAD) (EC 1.3.8.9)	0.31	15	16	7	0	8	0	-5.37451	1.20083	-4.61052	9	0	7	0	-9.2843	-1.28039	-8.44616
Q92841	DDX17	Probable ATP-dependent RNA helicase DDX17 (EC 3.6.4.13) (DEAD box protein 17) (DEAD box protein p72) (RNA-dependent helicase p72)	0.18	15	12	7	0	8	0	-5.37451	1.20083	-4.61052	10	0	3	0	-10.1919	-2.73032	-9.27184
P07437	TUBB	Tubulin beta chain (Tubulin beta-5 chain)	0.41	78	198	25	7	28	18	-2.59545	1.19415	1.05126	1	79	37	82	31.9445	16.6059	36.4921
O43707	ACTN4	Alpha-actinin-4 (F-actin cross-linking protein) (Non-muscle alpha-actinin 4)	0.56	191	328	90	0	100	1	-60.3528	1.19178	-28.7557	93	2	225	3	-33.3245	2.38452	-23.1782
P07900	HSP90AA1	Heat shock protein HSP 90-alpha (Heat shock 86 kDa) (HSP 86) (HSP86) (Renal carcinoma antigen NY-REN-38)	0.38	79	173	35	0	39	3	-23.7357	1.19032	-5.98406	71	0	101	0	-66.1761	1.38055	-60.2021
Q59GB4	0	Dihydropyrimidinase-like 2 variant (Fragment)	0.22	17	17	8	0	9	0	-6.02706	1.18681	-5.17031	6	0	11	0	-6.56342	1.64157	-5.97092
P13639	EEF2	Elongation factor 2 (EF-2)	0.27	92	59	38	4	42	10	-6.11695	1.18132	-2.44462	41	3	14	3	-11.3151	-2.86808	-10.2931
Q8IXJ3	SNRP116	Small nuclear ribonucleoprotein component	0.23	24	24	9	0	10	0	-6.67984	1.17553	-5.7303	14	0	9	1	-13.8256	-1.53411	-6.98628
P12814	ACTN1	Alpha-actinin-1 (Alpha-actinin cytoskeletal isoform) (F-actin cross-linking protein) (Non-muscle alpha-actinin-1)	0.43	96	200	46	0	50	1	-31.0003	1.16295	-14.7704	66	0	124	0	-61.5409	1.82587	-55.9853
A8K525	0	cDNA FLJ76817, highly similar to Homo sapiens non-POU domain containing, octamer-binding (NONO), mRNA	0.33	27	15	11	0	12	0	-7.98612	1.1585	-6.8509	7	0	8	0	-7.47006	1.08855	-6.7957
P11216	PYGB	Glycogen phosphorylase, brain form (EC 2.4.1.1)	0.23	51	2	24	0	26	0	-16.5001	1.15632	-14.1546	3	0	0	0	-3.84546	-3.50439	-3.49832
Q01082	SPTBN1	Spectrin beta chain, non-erythrocytic 1 (Beta-II spectrin) (Fodrin beta chain) (Spectrin, non-erythroid beta chain 1)	0.39	107	500	51	0	55	0	-34.3121	1.15434	-29.4346	247	0	250	0	-234.849	-1.01867	-213.648
P06733	ENO1	Alpha-enolase (EC 4.2.1.11) (2-phospho-D-glycerate hydro-lyase) (C-myc promoter-binding protein) (Enolase 1) (MBP-1) (MPB-1) (Non-neural enolase) (NNE) (Phosphopyruvate hydratase) (Plasminogen-binding protein)	0.42	116	119	43	11	46	12	-2.95359	1.1446	-2.34095	1	51	17	51	20.7061	7.89556	22.7792
P42704	LRPPRC	Leucine-rich PPR motif-containing protein, mitochondrial (130 kDa leucine-rich protein) (LRP 130) (GP130)	0.21	32	30	15	0	16	0	-10.6015	1.13703	-9.09452	25	0	5	0	-23.845	-4.34225	-21.6924
Q7Z406	MYH14	Myosin-14 (Myosin heavy chain 14) (Myosin heavy chain, non-muscle IIc) (Non-muscle myosin heavy chain IIc) (NMHC II-C)	0.31	357	135	171	0	180	0	-115.649	1.13124	-99.2096	82	0	56	0	-76.4032	-1.50549	-69.506
P30101	PDIA3	Protein disulfide-isomerase A3 (EC 5.3.4.1) (58 kDa glucose-regulated protein) (58 kDa microsomal protein) (p58) (Disulfide isomerase ER-60) (Endoplasmic reticulum resident protein 57) (ER protein 57) (ERp57) (Endoplasmic reticulum resident protein 60) (ER protein 60) (ERp60)	0.46	53	74	25	0	26	2	-17.1567	1.11207	-5.65777	31	0	40	0	-29.3269	1.24338	-26.6794
Q15149	PLEC	Plectin (PCN) (PLTN) (Hemidesmosomal protein 1) (HD1) (Plectin-1)	0.28	248	288	122	0	124	2	-82.0002	1.09025	-27.0413	152	0	127	0	-142.452	-1.23744	-129.592
P11142	HSPA8	Heat shock cognate 71 kDa protein (Heat shock 70 kDa protein 8)	0.44	121	133	44	13	44	20	-2.59574	1.07131	-1.4898	48	0	82	0	-44.923	1.65027	-40.8676
P27487	DPP4	Dipeptidyl peptidase 4 (EC 3.4.14.5) (ADABP) (Adenosine deaminase complexing protein 2) (ADCP-2) (Dipeptidyl peptidase IV) (DPP IV) (T-cell activation antigen CD26) (TP103) (CD antigen CD26) [Cleaved into: Dipeptidyl peptidase 4 membrane form (Dipeptidyl peptidase IV membrane form); Dipeptidyl peptidase 4 soluble form (Dipeptidyl peptidase IV soluble form)]	0.15	86	0	42	0	42	0	-28.3553	1.07129	-24.3246	0	0	0	0	-1.13041	-1.03015	-1.02837
P52272	HNRNPM	Heterogeneous nuclear ribonucleoprotein M (hnRNP M)	0.34	57	45	28	0	28	0	-19.1279	1.07109	-16.4088	26	0	18	1	-24.7579	-1.46049	-12.5105
P09327	VIL1	Villin-1	0.32	38	30	19	0	19	0	-13.2207	1.07097	-11.3414	21	0	8	0	-20.197	-2.4838	-18.3738
Q53ET4	0	Serine hydroxymethyltransferase (EC 2.1.2.1) (Fragment)	0.31	26	14	13	0	13	0	-9.29335	1.07088	-7.9723	0	7	0	7	5.84503	-1.03015	6.42575
Q14152	EIF3A	Eukaryotic translation initiation factor 3 subunit A (eIF3a) (Eukaryotic translation initiation factor 3 subunit 10) (eIF-3-theta) (eIF3 p167) (eIF3 p180) (eIF3 p185)	0.15	23	21	11	0	11	0	-7.98612	1.07086	-6.8509	18	0	2	0	-17.4645	-6.1192	-15.8879
Q9Y230	RUVBL2	RuvB-like 2 (EC 3.6.4.12) (48 kDa TATA box-binding protein-interacting protein) (48 kDa TBP-interacting protein) (51 kDa erythrocyte cytosolic protein) (ECP-51) (INO80 complex subunit J) (Repressing pontin 52) (Reptin 52) (TIP49b) (TIP60-associated protein 54-beta) (TAP54-beta)	0.31	20	13	10	0	10	0	-7.33287	1.07084	-6.2905	0	7	1	5	5.84503	1.74762	4.8663
Q96TA1	FAM129B	Niban-like protein 1 (Meg-3) (Melanoma invasion by ERK) (MINERVA) (Protein FAM129B)	0.17	19	9	10	0	10	0	-7.33287	1.07084	-6.2905	5	0	4	0	-5.65711	-1.22661	-5.14642
Q9UHB6	LIMA1	LIM domain and actin-binding protein 1 (Epithelial protein lost in neoplasm)	0.18	17	6	8	0	8	0	-6.02706	1.07082	-5.17031	4	0	2	0	-4.75113	-1.6647	-4.32222
Q13247	SRSF6	Serine/arginine-rich splicing factor 6 (Pre-mRNA-splicing factor SRP55) (Splicing factor, arginine/serine-rich 6)	0.11	18	22	7	1	7	0	-2.98518	1.0708	-4.61052	4	5	9	3	1.05321	1.89684	-1.27058
P45974	USP5	Ubiquitin carboxyl-terminal hydrolase 5 (EC 3.4.19.12) (Deubiquitinating enzyme 5) (Isopeptidase T) (Ubiquitin thioesterase 5) (Ubiquitin-specific-processing protease 5)	0.17	14	13	7	0	7	0	-5.37451	1.0708	-4.61052	7	0	6	0	-7.47006	-1.17249	-6.7957
P56470	LGALS4	Galectin-4 (Gal-4) (Antigen NY-CO-27) (L-36 lactose-binding protein) (L36LBP) (Lactose-binding lectin 4)	0.2	32	15	6	9	6	11	1.73996	1.07079	2.42611	0	6	5	4	5.13573	4.85787	4.08698
Q9Y265	RUVBL1	RuvB-like 1 (EC 3.6.4.12) (49 kDa TATA box-binding protein-interacting protein) (49 kDa TBP-interacting protein) (54 kDa erythrocyte cytosolic protein) (ECP-54) (INO80 complex subunit H) (Nuclear matrix protein 238) (NMP 238) (Pontin 52) (TIP49a) (TIP60-associated protein 54-alpha) (TAP54-alpha)	0.22	10	9	5	0	5	0	-4.07013	1.07077	-3.49156	0	5	0	4	4.42665	-1.03015	4.08698
Q8NFW8	CMAS	N-acylneuraminate cytidylyltransferase (EC 2.7.7.43) (CMP-N-acetylneuraminic acid synthase) (CMP-NeuNAc synthase)	0.053	10	12	5	0	5	0	-4.07013	1.07077	-3.49156	0	6	0	6	5.13573	-1.03015	5.64589
P06737	PYGL	Glycogen phosphorylase, liver form (EC 2.4.1.1)	0.051	11	0	5	0	5	0	-4.07013	1.07077	-3.49156	0	0	0	0	-1.13041	-1.03015	-1.02837
P30038	ALDH4A1	Delta-1-pyrroline-5-carboxylate dehydrogenase, mitochondrial (P5C dehydrogenase) (EC 1.2.1.88) (Aldehyde dehydrogenase family 4 member A1) (L-glutamate gamma-semialdehyde dehydrogenase)	0.085	10	0	5	0	5	0	-4.07013	1.07077	-3.49156	0	0	0	0	-1.13041	-1.03015	-1.02837
O00571	DDX3X	ATP-dependent RNA helicase DDX3X (EC 3.6.4.13) (DEAD box protein 3, X-chromosomal) (DEAD box, X isoform) (Helicase-like protein 2) (HLP2)	0.25	10	19	5	0	5	0	-4.07013	1.07077	-3.49156	10	0	9	0	-10.1919	-1.13091	-9.27184
P12111	COL6A3	Collagen alpha-3(VI) chain	0.045	10	40	5	0	5	0	-4.07013	1.07077	-3.49156	22	0	16	0	-21.1085	-1.39007	-19.203
P35637	FUS	RNA-binding protein FUS (75 kDa DNA-pairing protein) (Oncogene FUS) (Oncogene TLS) (POMp75) (Translocated in liposarcoma protein)	0.086	8	13	4	0	4	0	-3.41829	1.07076	-2.93238	6	0	7	0	-6.56342	1.10478	-5.97092
P54886	ALDH18A1	Delta-1-pyrroline-5-carboxylate synthase (P5CS) (Aldehyde dehydrogenase family 18 member A1) [Includes: Glutamate 5-kinase (GK) (EC 2.7.2.11) (Gamma-glutamyl kinase); Gamma-glutamyl phosphate reductase (GPR) (EC 1.2.1.41) (Glutamate-5-semialdehyde dehydrogenase) (Glutamyl-gamma-semialdehyde dehydrogenase)]	0.15	8	11	4	0	4	0	-3.41829	1.07076	-2.93238	8	0	3	0	-8.37702	-2.24413	-7.62079
P26599	PTBP1	Polypyrimidine tract-binding protein 1 (PTB) (57 kDa RNA-binding protein PPTB-1) (Heterogeneous nuclear ribonucleoprotein I) (hnRNP I)	0.1	8	16	4	0	4	0	-3.41829	1.07076	-2.93238	15	0	2	0	-14.7348	-5.16278	-13.4046
P36957	DLST	Dihydrolipoyllysine-residue succinyltransferase component of 2-oxoglutarate dehydrogenase complex, mitochondrial (EC 2.3.1.61) (2-oxoglutarate dehydrogenase complex component E2) (OGDC-E2) (Dihydrolipoamide succinyltransferase component of 2-oxoglutarate dehydrogenase complex) (E2K)	0.088	6	5	3	0	3	0	-2.76668	1.07075	-2.3734	0	3	1	2	3.00917	1.74762	2.52916
P22234	PAICS	Multifunctional protein ADE2 [Includes: Phosphoribosylaminoimidazole-succinocarboxamide synthase (EC 6.3.2.6) (SAICAR synthetase); Phosphoribosylaminoimidazole carboxylase (EC 4.1.1.21) (AIR carboxylase) (AIRC)]	0.19	9	9	3	0	3	2	-2.76668	1.07075	1.09604	0	6	0	3	5.13573	-1.03015	3.30794
P15313	ATP6V1B1	V-type proton ATPase subunit B, kidney isoform (V-ATPase subunit B 1) (Endomembrane proton pump 58 kDa subunit) (Vacuolar proton pump subunit B 1)	0.062	6	0	3	0	3	0	-2.76668	1.07075	-2.3734	0	0	0	0	-1.13041	-1.03015	-1.02837
Q8N684	CPSF7	Cleavage and polyadenylation specificity factor subunit 7 (Cleavage and polyadenylation specificity factor 59 kDa subunit) (CFIm59) (CPSF 59 kDa subunit) (Pre-mRNA cleavage factor Im 59 kDa subunit)	0.1	6	2	3	0	3	0	-2.76668	1.07075	-2.3734	1	0	1	0	-2.03511	-1.03016	-1.85139
P12109	COL6A1	Collagen alpha-1(VI) chain	0.059	6	13	3	0	3	0	-2.76668	1.07075	-2.3734	8	0	5	0	-8.37702	-1.52548	-7.62079
O15067	PFAS	Phosphoribosylformylglycinamidine synthase (FGAM synthase) (FGAMS) (EC 6.3.5.3) (Formylglycinamide ribotide amidotransferase) (FGARAT) (Formylglycinamide ribotide synthetase)	0.022	4	1	2	0	2	0	-2.11532	1.07073	-1.81462	0	0	1	0	-1.13041	1.74762	-1.02837
E9PCB6	NLN	Neurolysin, mitochondrial	0.088	4	2	2	0	2	0	-2.11532	1.07073	-1.81462	0	0	1	1	-1.13041	1.74762	1.75065
Q9Y3I0	RTCB	tRNA-splicing ligase RtcB homolog (EC 6.5.1.3)	0.15	4	10	2	0	2	0	-2.11532	1.07073	-1.81462	3	0	6	0	-3.84546	1.65679	-3.49832
E7EX90	DCTN1	Dynactin subunit 1 (Uncharacterized protein)	0.06	4	5	2	0	2	0	-2.11532	1.07073	-1.81462	2	0	3	0	-2.94012	1.26963	-2.67471
Q6NUK1	SLC25A24	Calcium-binding mitochondrial carrier protein SCaMC-1 (Mitochondrial ATP-Mg/Pi carrier protein 1) (Mitochondrial Ca(2+)-dependent solute carrier protein 1) (Small calcium-binding mitochondrial carrier protein 1) (Solute carrier family 25 member 24)	0.15	4	7	2	0	2	0	-2.11532	1.07073	-1.81462	0	1	0	6	1.59259	-1.03015	5.64589
Q3LXA3	DAK	Bifunctional ATP-dependent dihydroxyacetone kinase/FAD-AMP lyase (cyclizing) [Includes: ATP-dependent dihydroxyacetone kinase (DHA kinase) (EC 2.7.1.28) (EC 2.7.1.29) (Glycerone kinase) (Triokinase) (Triose kinase); FAD-AMP lyase (cyclizing) (EC 4.6.1.15) (FAD-AMP lyase (cyclic FMN forming)) (FMN cyclase)]	0.094	4	0	2	0	2	0	-2.11532	1.07073	-1.81462	0	0	0	0	-1.13041	-1.03015	-1.02837
Q92615	LARP4B	La-related protein 4B (La ribonucleoprotein domain family member 4B) (La ribonucleoprotein domain family member 5) (La-related protein 5)	0.033	4	0	2	0	2	0	-2.11532	1.07073	-1.81462	0	0	0	0	-1.13041	-1.03015	-1.02837
P12268	IMPDH2	Inosine-5'-monophosphate dehydrogenase 2 (IMP dehydrogenase 2) (IMPD 2) (IMPDH 2) (EC 1.1.1.205) (IMPDH-II)	0.093	4	4	2	0	2	0	-2.11532	1.07073	-1.81462	2	0	2	0	-2.94012	-1.03016	-2.67471
P12110	COL6A2	Collagen alpha-2(VI) chain	0.037	4	6	2	0	2	0	-2.11532	1.07073	-1.81462	4	0	2	0	-4.75113	-1.6647	-4.32222
Q9UHX1	PUF60	Poly(U)-binding-splicing factor PUF60 (60 kDa poly(U)-binding-splicing factor) (FUSE-binding protein-interacting repressor) (FBP-interacting repressor) (Ro-binding protein 1) (RoBP1) (Siah-binding protein 1) (Siah-BP1)	0.043	4	2	2	0	2	0	-2.11532	1.07073	-1.81462	2	0	1	0	-2.94012	-1.48827	-2.67471
P02790	HPX	Hemopexin (Beta-1B-glycoprotein)	0.037	4	3	2	0	2	0	-2.11532	1.07073	-1.81462	2	0	1	0	-2.94012	-1.48827	-2.67471
P48147	PREP	Prolyl endopeptidase (PE) (EC 3.4.21.26) (Post-proline cleaving enzyme)	0.11	4	8	2	0	2	0	-2.11532	1.07073	-1.81462	6	0	3	0	-6.56342	-1.75828	-5.97092
P29144	TPP2	Tripeptidyl-peptidase 2 (TPP-2) (EC 3.4.14.10) (Tripeptidyl aminopeptidase) (Tripeptidyl-peptidase II) (TPP-II)	0.029	4	3	2	0	2	0	-2.11532	1.07073	-1.81462	2	0	0	0	-2.94012	-2.67935	-2.67471
P23786	CPT2	Carnitine O-palmitoyltransferase 2, mitochondrial (EC 2.3.1.21) (Carnitine palmitoyltransferase II) (CPT II)	0.067	4	2	2	0	2	0	-2.11532	1.07073	-1.81462	2	0	0	0	-2.94012	-2.67935	-2.67471
Q15582	TGFBI	Transforming growth factor-beta-induced protein ig-h3 (Beta ig-h3) (Kerato-epithelin) (RGD-containing collagen-associated protein) (RGD-CAP)	0.073	1	5	1	0	1	0	-1.46418	1.07072	-1.25605	0	0	5	0	-1.13041	4.85787	-1.02837
Q06830	PRDX1	Peroxiredoxin-1 (EC 1.11.1.15) (Natural killer cell-enhancing factor A) (NKEF-A) (Proliferation-associated gene protein) (PAG) (Thioredoxin peroxidase 2) (Thioredoxin-dependent peroxide reductase 2)	0.56	50	33	1	23	1	24	13.3178	1.07072	16.1829	0	12	1	21	9.39489	1.74762	17.3723
A8K5D8	0	cDNA FLJ75934, highly similar to Homo sapiens vacuolar protein sorting 4B (yeast) (VPS4B), mRNA	0.11	2	3	1	0	1	0	-1.46418	1.07072	-1.25605	0	2	1	0	2.30077	1.74762	-1.02837
Q05BK6	TFG	TFG protein	0.079	3	1	1	1	1	0	1.22963	1.07072	-1.25605	0	0	1	0	-1.13041	1.74762	-1.02837
P55036	PSMD4	26S proteasome non-ATPase regulatory subunit 4 (26S proteasome regulatory subunit RPN10) (26S proteasome regulatory subunit S5A) (Antisecretory factor 1) (AF) (ASF) (Multiubiquitin chain-binding protein)	0.069	2	4	1	0	1	0	-1.46418	1.07072	-1.25605	0	3	0	1	3.00917	-1.03015	1.75065
Q9Y6E0	STK24	Serine/threonine-protein kinase 24 (EC 2.7.11.1) (Mammalian STE20-like protein kinase 3) (MST-3) (STE20-like kinase MST3) [Cleaved into: Serine/threonine-protein kinase 24 36 kDa subunit (Mammalian STE20-like protein kinase 3 N-terminal) (MST3/N); Serine/threonine-protein kinase 24 12 kDa subunit (Mammalian STE20-like protein kinase 3 C-terminal) (MST3/C)]	0.11	2	4	1	0	1	0	-1.46418	1.07072	-1.25605	0	1	0	3	1.59259	-1.03015	3.30794
Q53HM8	0	Annexin (Fragment)	0.06	2	8	1	0	1	0	-1.46418	1.07072	-1.25605	0	3	0	4	3.00917	-1.03015	4.08698
O60884	DNAJA2	DnaJ homolog subfamily A member 2 (Cell cycle progression restoration gene 3 protein) (Dnj3) (Dj3) (HIRA-interacting protein 4) (Renal carcinoma antigen NY-REN-14)	0.034	2	2	1	0	1	0	-1.46418	1.07072	-1.25605	0	2	0	0	2.30077	-1.03015	-1.02837
P17301	ITGA2	Integrin alpha-2 (CD49 antigen-like family member B) (Collagen receptor) (Platelet membrane glycoprotein Ia) (GPIa) (VLA-2 subunit alpha) (CD antigen CD49b)	0.025	2	1	1	0	1	0	-1.46418	1.07072	-1.25605	0	0	1	0	-1.13041	1.74762	-1.02837
O00469	PLOD2	Procollagen-lysine,2-oxoglutarate 5-dioxygenase 2 (EC 1.14.11.4) (Lysyl hydroxylase 2) (LH2)	0.033	2	1	1	0	1	0	-1.46418	1.07072	-1.25605	1	0	0	0	-2.03511	-1.8546	-1.85139
Q8WVM8	SCFD1	Sec1 family domain-containing protein 1 (SLY1 homolog) (Sly1p) (Syntaxin-binding protein 1-like 2)	0.056	2	4	1	0	1	0	-1.46418	1.07072	-1.25605	3	0	1	0	-3.84546	-1.94654	-3.49832
Q9UNH7	SNX6	Sorting nexin-6 (TRAF4-associated factor 2) [Cleaved into: Sorting nexin-6, N-terminally processed]	0.071	2	2	1	0	1	0	-1.46418	1.07072	-1.25605	0	1	0	1	1.59259	-1.03015	1.75065
H0YDU8	PPP5C	Serine/threonine-protein phosphatase (EC 3.1.3.16) (Fragment)	0.037	2	0	1	0	1	0	-1.46418	1.07072	-1.25605	0	0	0	0	-1.13041	-1.03015	-1.02837
Q9P2J5	LARS	Leucine--tRNA ligase, cytoplasmic (EC 6.1.1.4) (Leucyl-tRNA synthetase) (LeuRS)	0.019	2	0	1	0	1	0	-1.46418	1.07072	-1.25605	0	0	0	0	-1.13041	-1.03015	-1.02837
P06865	HEXA	Beta-hexosaminidase subunit alpha (EC 3.2.1.52) (Beta-N-acetylhexosaminidase subunit alpha) (Hexosaminidase subunit A) (N-acetyl-beta-glucosaminidase subunit alpha)	0.072	3	1	1	0	1	0	-1.46418	1.07072	-1.25605	0	0	0	0	-1.13041	-1.03015	-1.02837
O00425	IGF2BP3	Insulin-like growth factor 2 mRNA-binding protein 3 (IGF2 mRNA-binding protein 3) (IMP-3) (IGF-II mRNA-binding protein 3) (KH domain-containing protein overexpressed in cancer) (hKOC) (VICKZ family member 3)	0.045	2	0	1	0	1	0	-1.46418	1.07072	-1.25605	0	0	0	0	-1.13041	-1.03015	-1.02837
Q8TCS8	PNPT1	Polyribonucleotide nucleotidyltransferase 1, mitochondrial (EC 2.7.7.8) (3'-5' RNA exonuclease OLD35) (PNPase old-35) (Polynucleotide phosphorylase 1) (PNPase 1) (Polynucleotide phosphorylase-like protein)	0.022	2	0	1	0	1	0	-1.46418	1.07072	-1.25605	0	0	0	0	-1.13041	-1.03015	-1.02837
O00461	GOLIM4	Golgi integral membrane protein 4 (Golgi integral membrane protein, cis) (GIMPc) (Golgi phosphoprotein 4) (Golgi-localized phosphoprotein of 130 kDa) (Golgi phosphoprotein of 130 kDa)	0.024	2	0	1	0	1	0	-1.46418	1.07072	-1.25605	0	0	0	0	-1.13041	-1.03015	-1.02837
Q8TBX8	PIP4K2C	Phosphatidylinositol 5-phosphate 4-kinase type-2 gamma (EC 2.7.1.149) (Phosphatidylinositol 5-phosphate 4-kinase type II gamma) (PI(5)P 4-kinase type II gamma) (PIP4KII-gamma)	0.076	2	1	1	0	1	0	-1.46418	1.07072	-1.25605	0	0	0	1	-1.13041	-1.03015	1.75065
P30837	ALDH1B1	Aldehyde dehydrogenase X, mitochondrial (EC 1.2.1.3) (Aldehyde dehydrogenase 5) (Aldehyde dehydrogenase family 1 member B1)	0.21	2	19	1	0	1	0	-1.46418	1.07072	-1.25605	4	6	11	0	1.22192	2.26775	-4.32222
P49792	RANBP2	E3 SUMO-protein ligase RanBP2 (EC 6.3.2.-) (358 kDa nucleoporin) (Nuclear pore complex protein Nup358) (Nucleoporin Nup358) (Ran-binding protein 2) (RanBP2) (p270)	0.0074	2	0	1	0	1	0	-1.46418	1.07072	-1.25605	0	0	0	0	-1.13041	-1.03015	-1.02837
Q96PK6	RBM14	RNA-binding protein 14 (Paraspeckle protein 2) (PSP2) (RNA-binding motif protein 14) (RRM-containing coactivator activator/modulator) (Synaptotagmin-interacting protein) (SYT-interacting protein)	0.09	3	3	1	0	1	0	-1.46418	1.07072	-1.25605	3	0	0	0	-3.84546	-3.50439	-3.49832
Q8WX93	PALLD	Palladin (SIH002) (Sarcoma antigen NY-SAR-77)	0.024	2	6	1	0	1	0	-1.46418	1.07072	-1.25605	3	0	3	0	-3.84546	-1.03017	-3.49832
A0MZ66	KIAA1598	Shootin-1	0.079	2	7	1	0	1	0	-1.46418	1.07072	-1.25605	4	0	3	0	-4.75113	-1.27279	-4.32222
O43175	PHGDH	D-3-phosphoglycerate dehydrogenase (3-PGDH) (EC 1.1.1.95)	0.15	2	10	1	0	1	0	-1.46418	1.07072	-1.25605	6	0	4	0	-6.56342	-1.42313	-5.97092
O95302	FKBP9	Peptidyl-prolyl cis-trans isomerase FKBP9 (PPIase FKBP9) (EC 5.2.1.8) (63 kDa FK506-binding protein) (63 kDa FKBP) (FKBP-63) (FK506-binding protein 9) (FKBP-9) (Rotamase)	0.088	2	3	1	0	1	0	-1.46418	1.07072	-1.25605	2	0	1	0	-2.94012	-1.48827	-2.67471
O14974	PPP1R12A	Protein phosphatase 1 regulatory subunit 12A (Myosin phosphatase-targeting subunit 1) (Myosin phosphatase target subunit 1) (Protein phosphatase myosin-binding subunit)	0.038	2	3	1	0	1	0	-1.46418	1.07072	-1.25605	2	0	1	0	-2.94012	-1.48827	-2.67471
K7ENG2	U2AF2	Splicing factor U2AF 65 kDa subunit	0.085	2	3	1	0	1	0	-1.46418	1.07072	-1.25605	2	0	1	0	-2.94012	-1.48827	-2.67471
E7ESI6	TXNRD1	Thioredoxin reductase 1, cytoplasmic	0.034	2	1	1	0	1	0	-1.46418	1.07072	-1.25605	1	0	0	0	-2.03511	-1.8546	-1.85139
Q7L014	DDX46	Probable ATP-dependent RNA helicase DDX46 (EC 3.6.4.13) (DEAD box protein 46) (PRP5 homolog)	0.031	2	2	1	0	1	0	-1.46418	1.07072	-1.25605	2	0	0	0	-2.94012	-2.67935	-2.67471
P15170	GSPT1	Eukaryotic peptide chain release factor GTP-binding subunit ERF3A (Eukaryotic peptide chain release factor subunit 3a) (eRF3a) (G1 to S phase transition protein 1 homolog)	0.042	2	2	1	0	1	0	-1.46418	1.07072	-1.25605	2	0	0	0	-2.94012	-2.67935	-2.67471
Q5T5C7	SARS	Serine--tRNA ligase, cytoplasmic	0.099	2	7	1	0	1	0	-1.46418	1.07072	-1.25605	5	0	1	0	-5.65711	-2.86359	-5.14642
Q14244	MAP7	Ensconsin (Epithelial microtubule-associated protein of 115 kDa) (E-MAP-115) (Microtubule-associated protein 7) (MAP-7)	0.044	2	3	1	0	1	0	-1.46418	1.07072	-1.25605	3	0	0	0	-3.84546	-3.50439	-3.49832
Q9UQB8	BAIAP2	Brain-specific angiogenesis inhibitor 1-associated protein 2 (BAI-associated protein 2) (BAI1-associated protein 2) (Protein BAP2) (Fas ligand-associated factor 3) (FLAF3) (Insulin receptor substrate p53/p58) (IRS-58) (IRSp53/58) (Insulin receptor substrate protein of 53 kDa) (IRSp53) (Insulin receptor substrate p53)	0.072	2	4	1	0	1	0	-1.46418	1.07072	-1.25605	4	0	0	0	-4.75113	-4.32972	-4.32222
P47897	QARS	Glutamine--tRNA ligase (EC 6.1.1.18) (Glutaminyl-tRNA synthetase) (GlnRS)	0.057	2	6	1	0	1	0	-1.46418	1.07072	-1.25605	5	0	0	0	-5.65711	-5.15535	-5.14642
P61204	ARF3	ADP-ribosylation factor 3	0.38	24	29	0	14	0	8	15.0477	1.07071	10.6286	0	10	14	5	7.97427	11.8717	4.8663
P17661	DES	Desmin	0.11	0	42	0	0	0	0	1.22958	1.07071	1.43332	0	0	14	0	-1.13041	11.8717	-1.02837
O00151	PDLIM1	PDZ and LIM domain protein 1 (C-terminal LIM domain protein 1) (Elfin) (LIM domain protein CLP-36)	0.23	11	5	0	8	0	3	9.11508	1.07071	4.87709	0	2	0	4	2.30077	-1.03015	4.08698
P62820	RAB1A	Ras-related protein Rab-1A (YPT1-related protein)	0.55	32	36	0	15	0	16	16.038	1.07071	19.8623	0	11	10	15	8.68447	8.75175	12.6744
P84085	ARF5	ADP-ribosylation factor 5	0.3	16	22	0	10	0	6	11.0909	1.07071	8.32623	0	8	8	6	6.55455	7.19338	5.64589
Q9UKX2	MYH2	Myosin-2 (Myosin heavy chain 2) (Myosin heavy chain 2a) (MyHC-2a) (Myosin heavy chain IIa) (MyHC-IIa) (Myosin heavy chain, skeletal muscle, adult 2)	0.027	0	6	0	0	0	0	1.22958	1.07071	1.43332	0	0	7	0	-1.13041	6.41461	-1.02837
Q5TZA2	CROCC	Rootletin (Ciliary rootlet coiled-coil protein)	0.018	0	8	0	0	0	0	1.22958	1.07071	1.43332	0	0	7	0	-1.13041	6.41461	-1.02837
P31946	YWHAB	14-3-3 protein beta/alpha (Protein 1054) (Protein kinase C inhibitor protein 1) (KCIP-1) [Cleaved into: 14-3-3 protein beta/alpha, N-terminally processed]	0.44	69	80	0	34	0	28	34.9383	1.07071	33.7851	0	41	6	36	30.0953	5.6361	29.1601
P68871	HBB	Hemoglobin subunit beta (Beta-globin) (Hemoglobin beta chain) [Cleaved into: LVV-hemorphin-7; Spinorphin]	0.41	5	68	0	4	0	1	5.16882	1.07071	2.58065	0	49	6	14	35.8394	5.6361	11.8924
P27348	YWHAQ	14-3-3 protein theta (14-3-3 protein T-cell) (14-3-3 protein tau) (Protein HS1)	0.39	53	69	0	21	0	23	21.9892	1.07071	27.9733	0	34	6	31	25.0812	5.6361	25.224
Q9H0U4	RAB1B	Ras-related protein Rab-1B	0.47	29	28	0	15	0	13	16.038	1.07071	16.3951	0	10	6	13	7.97427	5.6361	11.1106
Q9Y6C2	EMILIN1	EMILIN-1 (Elastin microfibril interface-located protein 1) (Elastin microfibril interfacer 1)	0.035	0	5	0	0	0	0	1.22958	1.07071	1.43332	0	0	5	0	-1.13041	4.85787	-1.02837
Q5SYT8	NAMPTL	Protein NAMPTL (Fragment)	0.13	0	4	0	0	0	0	1.22958	1.07071	1.43332	0	0	4	0	-1.13041	4.0799	-1.02837
P11047	LAMC1	Laminin subunit gamma-1 (Laminin B2 chain) (Laminin-1 subunit gamma) (Laminin-10 subunit gamma) (Laminin-11 subunit gamma) (Laminin-2 subunit gamma) (Laminin-3 subunit gamma) (Laminin-4 subunit gamma) (Laminin-6 subunit gamma) (Laminin-7 subunit gamma) (Laminin-8 subunit gamma) (Laminin-9 subunit gamma) (S-laminin subunit gamma) (S-LAM gamma)	0.021	0	4	0	0	0	0	1.22958	1.07071	1.43332	0	0	4	0	-1.13041	4.0799	-1.02837
P42224	STAT1	Signal transducer and activator of transcription 1-alpha/beta (Transcription factor ISGF-3 components p91/p84)	0.085	0	9	0	0	0	0	1.22958	1.07071	1.43332	1	0	8	0	-2.03511	3.99561	-1.85139
Q06828	FMOD	Fibromodulin (FM) (Collagen-binding 59 kDa protein) (Keratan sulfate proteoglycan fibromodulin) (KSPG fibromodulin)	0.13	0	20	0	0	0	0	1.22958	1.07071	1.43332	3	0	16	0	-3.84546	3.94886	-3.49832
O00299	CLIC1	Chloride intracellular channel protein 1 (Chloride channel ABP) (Nuclear chloride ion channel 27) (NCC27) (Regulatory nuclear chloride ion channel protein) (hRNCC)	0.33	12	39	0	6	0	6	7.14107	1.07071	8.32623	0	23	3	12	17.2244	3.3022	10.3291
P61106	RAB14	Ras-related protein Rab-14	0.4	24	20	0	8	0	15	9.11508	1.07071	18.706	0	9	3	7	7.2643	3.3022	6.42575
P20340	RAB6A	Ras-related protein Rab-6A (Rab-6)	0.47	24	20	0	9	0	15	10.1027	1.07071	18.706	0	7	3	10	5.84503	3.3022	8.76695
P02794	FTH1	Ferritin heavy chain (Ferritin H subunit) (EC 1.16.3.1) (Cell proliferation-inducing gene 15 protein) [Cleaved into: Ferritin heavy chain, N-terminally processed]	0.33	5	10	0	2	0	2	3.19832	1.07071	3.72857	0	2	3	5	2.30077	3.3022	4.8663
B4DLS7	0	cDNA FLJ53454, highly similar to Interferon-induced protein with tetratricopeptide repeats 3	0.093	0	3	0	0	0	0	1.22958	1.07071	1.43332	0	0	3	0	-1.13041	3.3022	-1.02837
Q04917	YWHAH	14-3-3 protein eta (Protein AS1)	0.39	56	54	0	26	0	26	26.9607	1.07071	31.4585	0	29	0	21	21.5065	-1.03015	17.3723
Q9Y3Z3	SAMHD1	Deoxynucleoside triphosphate triphosphohydrolase SAMHD1 (dNTPase) (EC 3.1.5.-) (Dendritic cell-derived IFNG-induced protein) (DCIP) (Monocyte protein 5) (MOP-5) (SAM domain and HD domain-containing protein 1)	0.15	0	10	0	0	0	0	1.22958	1.07071	1.43332	2	0	8	0	-2.94012	2.7657	-2.67471
P69905	HBA1;	Hemoglobin subunit alpha (Alpha-globin) (Hemoglobin alpha chain)	0.43	20	54	0	11	0	9	12.0794	1.07071	11.7807	0	41	2	12	30.0953	2.52478	10.3291
O43747	AP1G1	AP-1 complex subunit gamma-1 (Adapter-related protein complex 1 subunit gamma-1) (Adaptor protein complex AP-1 subunit gamma-1) (Clathrin assembly protein complex 1 gamma-1 large chain) (Gamma1-adaptin) (Golgi adaptor HA1/AP1 adaptin subunit gamma-1)	0.026	0	2	0	0	0	0	1.22958	1.07071	1.43332	0	0	2	0	-1.13041	2.52478	-1.02837
B7ZA56	0	cDNA, FLJ79070, highly similar to Optineurin	0.046	0	2	0	0	0	0	1.22958	1.07071	1.43332	0	0	2	0	-1.13041	2.52478	-1.02837
Q86VS8	HOOK3	Protein Hook homolog 3 (h-hook3) (hHK3)	0.045	0	3	0	0	0	0	1.22958	1.07071	1.43332	0	0	2	0	-1.13041	2.52478	-1.02837
Q9P0K7	RAI14	Ankycorbin (Ankyrin repeat and coiled-coil structure-containing protein) (Novel retinal pigment epithelial cell protein) (Retinoic acid-induced protein 14)	0.021	0	2	0	0	0	0	1.22958	1.07071	1.43332	0	0	2	0	-1.13041	2.52478	-1.02837
Q13753	LAMC2	Laminin subunit gamma-2 (Cell-scattering factor 140 kDa subunit) (CSF 140 kDa subunit) (Epiligrin subunit gamma) (Kalinin subunit gamma) (Kalinin/nicein/epiligrin 100 kDa subunit) (Ladsin 140 kDa subunit) (Laminin B2t chain) (Laminin-5 subunit gamma) (Large adhesive scatter factor 140 kDa subunit) (Nicein subunit gamma)	0.018	0	2	0	0	0	0	1.22958	1.07071	1.43332	0	0	2	0	-1.13041	2.52478	-1.02837
Q53HE2	0	Triosephosphate isomerase (EC 5.3.1.1) (Fragment)	0.45	44	49	0	21	0	23	21.9892	1.07071	27.9733	0	25	1	23	18.6509	1.74762	18.9404
P29350	PTPN6	Tyrosine-protein phosphatase non-receptor type 6 (EC 3.1.3.48) (Hematopoietic cell protein-tyrosine phosphatase) (Protein-tyrosine phosphatase 1C) (PTP-1C) (Protein-tyrosine phosphatase SHP-1) (SH-PTP1)	0.039	0	2	0	0	0	0	1.22958	1.07071	1.43332	0	0	2	0	-1.13041	2.52478	-1.02837
P19971	TYMP	Thymidine phosphorylase (TP) (EC 2.4.2.4) (Gliostatin) (Platelet-derived endothelial cell growth factor) (PD-ECGF) (TdRPase)	0.15	0	8	0	0	0	0	1.22958	1.07071	1.43332	0	0	2	6	-1.13041	2.52478	5.64589
P07148	FABP1	Fatty acid-binding protein, liver (Fatty acid-binding protein 1) (Liver-type fatty acid-binding protein) (L-FABP)	0.34	12	0	0	6	0	6	7.14107	1.07071	8.32623	0	0	0	0	-1.13041	-1.03015	-1.02837
Q9BVK6	TMED9	Transmembrane emp24 domain-containing protein 9 (GMP25) (Glycoprotein 25L2) (p24 family protein alpha-2) (p24alpha2) (p25)	0.16	6	8	0	2	0	5	3.19832	1.07071	7.17592	1	2	4	1	1.27798	2.26621	-1.02837
Q63HM4	DKFZp686P18250	Putative uncharacterized protein DKFZp686P18250	0.025	1	4	0	0	0	0	1.22958	1.07071	1.43332	1	0	3	0	-2.03511	1.83423	-1.85139
H7BXR3	SORBS2	Sorbin and SH3 domain-containing protein 2 (Fragment)	0.064	0	5	0	0	0	0	1.22958	1.07071	1.43332	1	0	3	0	-2.03511	1.83423	-1.85139
Q7Z4W8	0	Heparin-binding protein HBp15	0.48	8	16	0	4	0	4	5.16882	1.07071	6.02621	0	11	1	3	8.68447	1.74762	3.30794
P18669	PGAM1	Phosphoglycerate mutase 1 (EC 3.1.3.13) (EC 5.4.2.11) (EC 5.4.2.4) (BPG-dependent PGAM 1) (Phosphoglycerate mutase isozyme B) (PGAM-B)	0.32	14	26	0	8	0	7	9.11508	1.07071	9.47713	0	11	1	14	8.68447	1.74762	11.8924
P52434	POLR2H	DNA-directed RNA polymerases I, II, and III subunit RPABC3 (RNA polymerases I, II, and III subunit ABC3) (DNA-directed RNA polymerase II subunit H) (DNA-directed RNA polymerases I, II, and III 17.1 kDa polypeptide) (RPB17) (RPB8 homolog) (hRPB8)	0.35	5	16	0	4	0	1	5.16882	1.07071	2.58065	0	9	1	6	7.2643	1.74762	5.64589
P31146	CORO1A	Coronin-1A (Coronin-like protein A) (Clipin-A) (Coronin-like protein p57) (Tryptophan aspartate-containing coat protein) (TACO)	0.13	0	12	0	0	0	0	1.22958	1.07071	1.43332	0	5	1	5	4.42665	1.74762	4.8663
P63151	PPP2R2A	Serine/threonine-protein phosphatase 2A 55 kDa regulatory subunit B alpha isoform (PP2A subunit B isoform B55-alpha) (PP2A subunit B isoform PR55-alpha) (PP2A subunit B isoform R2-alpha) (PP2A subunit B isoform alpha)	0.11	0	6	0	0	0	0	1.22958	1.07071	1.43332	0	3	1	1	3.00917	1.74762	1.75065
B0AZP7	VAT1	Synaptic vesicle membrane protein VAT-1 homolog (cDNA, FLJ79487, highly similar to Synaptic vesicle membrane protein VAT-1homolog) (EC 1.-.-.-)	0.16	3	3	0	0	0	3	1.22958	1.07071	4.87709	0	2	1	0	2.30077	1.74762	-1.02837
Q9P0J7	KCMF1	E3 ubiquitin-protein ligase KCMF1 (EC 6.3.2.-) (FGF-induced in gastric cancer) (Potassium channel modulatory factor) (PCMF) (ZZ-type zinc finger-containing protein 1)	0.081	0	6	0	0	0	0	1.22958	1.07071	1.43332	0	2	1	3	2.30077	1.74762	3.30794
Q15631	TSN	Translin (EC 3.1.-.-) (Component 3 of promoter of RISC) (C3PO)	0.16	1	2	0	1	0	1	2.21373	1.07071	2.58065	0	1	1	0	1.59259	1.74762	-1.02837
P21796	VDAC1	Voltage-dependent anion-selective channel protein 1 (VDAC-1) (hVDAC1) (Outer mitochondrial membrane protein porin 1) (Plasmalemmal porin) (Porin 31HL) (Porin 31HM)	0.31	13	13	0	6	0	7	7.14107	1.07071	9.47713	0	7	1	5	5.84503	1.74762	4.8663
O95336	PGLS	6-phosphogluconolactonase (6PGL) (EC 3.1.1.31)	0.21	2	12	0	1	0	1	2.21373	1.07071	2.58065	0	7	0	5	5.84503	-1.03015	4.8663
P35232	PHB	Prohibitin	0.46	19	27	0	9	0	10	10.1027	1.07071	12.9334	0	10	0	16	7.97427	-1.03015	13.4567
P32119	PRDX2	Peroxiredoxin-2 (EC 1.11.1.15) (Natural killer cell-enhancing factor B) (NKEF-B) (PRP) (Thiol-specific antioxidant protein) (TSA) (Thioredoxin peroxidase 1) (Thioredoxin-dependent peroxide reductase 1)	0.35	14	30	0	7	0	9	8.12786	1.07071	11.7807	0	10	0	20	7.97427	-1.03015	16.5886
O14818	PSMA7	Proteasome subunit alpha type-7 (EC 3.4.25.1) (Proteasome subunit RC6-1) (Proteasome subunit XAPC7)	0.43	12	11	0	5	0	7	6.15472	1.07071	9.47713	0	7	0	4	5.84503	-1.03015	4.08698
Q16658	FSCN1	Fascin (55 kDa actin-bundling protein) (Singed-like protein) (p55)	0.11	0	11	0	0	0	0	1.22958	1.07071	1.43332	4	0	7	0	-4.75113	1.5262	-4.32222
P51149	RAB7A	Ras-related protein Rab-7a	0.47	14	19	0	6	0	8	7.14107	1.07071	10.6286	0	10	0	9	7.97427	-1.03015	7.98628
Q9Y4G6	TLN2	Talin-2	0.048	0	27	0	0	0	0	1.22958	1.07071	1.43332	11	0	17	0	-11.0998	1.44762	-10.0978
Q15370	TCEB2	Transcription elongation factor B polypeptide 2 (Elongin 18 kDa subunit) (Elongin-B) (EloB) (RNA polymerase II transcription factor SIII subunit B) (SIII p18)	0.31	3	8	0	5	0	0	6.15472	1.07071	1.43332	0	3	0	5	3.00917	-1.03015	4.8663
P54819	AK2	Adenylate kinase 2, mitochondrial (AK 2) (EC 2.7.4.3) (ATP-AMP transphosphorylase 2) (ATP:AMP phosphotransferase) (Adenylate monophosphate kinase) [Cleaved into: Adenylate kinase 2, mitochondrial, N-terminally processed]	0.46	10	15	0	8	0	2	9.11508	1.07071	3.72857	0	10	0	5	7.97427	-1.03015	4.8663
P57737	CORO7	Coronin-7 (Crn7) (70 kDa WD repeat tumor rejection antigen homolog)	0.039	0	3	0	0	0	0	1.22958	1.07071	1.43332	1	0	2	0	-2.03511	1.4024	-1.85139
Q6ZMI0	PPP1R21	Protein phosphatase 1 regulatory subunit 21 (Coiled-coil domain-containing protein 128) (KLRAQ motif-containing protein 1)	0.026	0	3	0	0	0	0	1.22958	1.07071	1.43332	1	0	2	0	-2.03511	1.4024	-1.85139
Q00653	NFKB2	Nuclear factor NF-kappa-B p100 subunit (DNA-binding factor KBF2) (H2TF1) (Lymphocyte translocation chromosome 10 protein) (Nuclear factor of kappa light polypeptide gene enhancer in B-cells 2) (Oncogene Lyt-10) (Lyt10) [Cleaved into: Nuclear factor NF-kappa-B p52 subunit]	0.023	0	3	0	0	0	0	1.22958	1.07071	1.43332	1	0	2	0	-2.03511	1.4024	-1.85139
P42765	ACAA2	3-ketoacyl-CoA thiolase, mitochondrial (EC 2.3.1.16) (Acetyl-CoA acyltransferase) (Beta-ketothiolase) (Mitochondrial 3-oxoacyl-CoA thiolase) (T1)	0.25	6	16	0	4	0	1	5.16882	1.07071	2.58065	0	9	0	8	7.2643	-1.03015	7.20588
P51884	LUM	Lumican (Keratan sulfate proteoglycan lumican) (KSPG lumican)	0.086	0	18	0	0	0	0	1.22958	1.07071	1.43332	6	1	8	3	-3.64577	1.23891	-1.75524
P36873	PPP1CC	Serine/threonine-protein phosphatase PP1-gamma catalytic subunit (PP-1G) (EC 3.1.3.16) (Protein phosphatase 1C catalytic subunit)	0.17	0	7	0	0	0	0	1.22958	1.07071	1.43332	0	5	0	0	4.42665	-1.03015	-1.02837
Q14651	PLS1	Plastin-1 (Intestine-specific plastin) (I-plastin)	0.1	0	9	0	0	0	0	1.22958	1.07071	1.43332	4	0	5	0	-4.75113	1.15581	-4.32222
P20591	MX1	Interferon-induced GTP-binding protein Mx1 (Interferon-induced protein p78) (IFI-78K) (Interferon-regulated resistance GTP-binding protein MxA) (Myxoma resistance protein 1) (Myxovirus resistance protein 1) [Cleaved into: Interferon-induced GTP-binding protein Mx1, N-terminally processed]	0.21	0	26	0	0	0	0	1.22958	1.07071	1.43332	12	0	14	0	-12.0081	1.11758	-10.9241
P04179	SOD2	Superoxide dismutase [Mn], mitochondrial (EC 1.15.1.1)	0.3	2	16	0	1	0	1	2.21373	1.07071	2.58065	0	8	0	9	6.55455	-1.03015	7.98628
Q9UL46	PSME2	Proteasome activator complex subunit 2 (11S regulator complex subunit beta) (REG-beta) (Activator of multicatalytic protease subunit 2) (Proteasome activator 28 subunit beta) (PA28b) (PA28beta)	0.47	4	85	0	2	0	2	3.19832	1.07071	3.72857	0	46	0	38	33.6836	-1.03015	30.7365
P61981	YWHAG	14-3-3 protein gamma (Protein kinase C inhibitor protein 1) (KCIP-1) [Cleaved into: 14-3-3 protein gamma, N-terminally processed]	0.42	68	63	0	37	0	29	37.9373	1.07071	34.9492	0	32	0	29	23.6507	-1.03015	23.6515
P11310	ACADM	Medium-chain specific acyl-CoA dehydrogenase, mitochondrial (MCAD) (EC 1.3.8.7)	0.12	1	4	0	0	0	0	1.22958	1.07071	1.43332	0	4	0	0	3.7178	-1.03015	-1.02837
P23396	RPS3	40S ribosomal protein S3	0.51	34	32	0	18	0	16	19.0116	1.07071	19.8623	0	20	0	12	15.0864	-1.03015	10.3291
P08758	ANXA5	Annexin A5 (Anchorin CII) (Annexin V) (Annexin-5) (Calphobindin I) (CBP-I) (Endonexin II) (Lipocortin V) (Placental anticoagulant protein 4) (PP4) (Placental anticoagulant protein I) (PAP-I) (Thromboplastin inhibitor) (Vascular anticoagulant-alpha) (VAC-alpha)	0.53	26	50	0	14	0	12	15.0477	1.07071	15.2406	0	20	0	31	15.0864	-1.03015	25.224
P63241	EIF5A	Eukaryotic translation initiation factor 5A-1 (eIF-5A-1) (eIF-5A1) (Eukaryotic initiation factor 5A isoform 1) (eIF-5A) (Rev-binding factor) (eIF-4D)	0.3	13	24	0	9	0	4	10.1027	1.07071	6.02621	0	14	0	9	10.8164	-1.03015	7.98628
P61247	RPS3A	40S ribosomal protein S3a (v-fos transformation effector protein) (Fte-1)	0.33	10	16	0	5	0	5	6.15472	1.07071	7.17592	0	14	0	2	10.8164	-1.03015	2.52916
Q9UNM6	PSMD13	26S proteasome non-ATPase regulatory subunit 13 (26S proteasome regulatory subunit RPN9) (26S proteasome regulatory subunit S11) (26S proteasome regulatory subunit p40.5)	0.28	8	21	0	6	0	2	7.14107	1.07071	3.72857	0	12	0	9	9.39489	-1.03015	7.98628
P30044	PRDX5	Peroxiredoxin-5, mitochondrial (EC 1.11.1.15) (Alu corepressor 1) (Antioxidant enzyme B166) (AOEB166) (Liver tissue 2D-page spot 71B) (PLP) (Peroxiredoxin V) (Prx-V) (Peroxisomal antioxidant enzyme) (TPx type VI) (Thioredoxin peroxidase PMP20) (Thioredoxin reductase)	0.33	19	24	0	13	0	6	14.0578	1.07071	8.32623	0	11	0	13	8.68447	-1.03015	11.1106
P25786	PSMA1	Proteasome subunit alpha type-1 (EC 3.4.25.1) (30 kDa prosomal protein) (PROS-30) (Macropain subunit C2) (Multicatalytic endopeptidase complex subunit C2) (Proteasome component C2) (Proteasome nu chain)	0.42	13	22	0	7	0	5	8.12786	1.07071	7.17592	0	11	0	12	8.68447	-1.03015	10.3291
P62333	PSMC6	26S protease regulatory subunit 10B (26S proteasome AAA-ATPase subunit RPT4) (Proteasome 26S subunit ATPase 6) (Proteasome subunit p42)	0.25	7	23	0	5	0	2	6.15472	1.07071	3.72857	0	11	0	13	8.68447	-1.03015	11.1106
Q9Y3D6	FIS1	Mitochondrial fission 1 protein (FIS1 homolog) (hFis1) (Tetratricopeptide repeat protein 11) (TPR repeat protein 11)	0.35	3	20	0	3	0	0	4.18335	1.07071	1.43332	0	11	0	9	8.68447	-1.03015	7.98628
P60900	PSMA6	Proteasome subunit alpha type-6 (EC 3.4.25.1) (27 kDa prosomal protein) (PROS-27) (p27K) (Macropain iota chain) (Multicatalytic endopeptidase complex iota chain) (Proteasome iota chain)	0.35	8	20	0	4	0	4	5.16882	1.07071	6.02621	0	10	0	10	7.97427	-1.03015	8.76695
Q15121	PEA15	Astrocytic phosphoprotein PEA-15 (15 kDa phosphoprotein enriched in astrocytes) (Phosphoprotein enriched in diabetes) (PED)	0.28	0	6	0	0	0	0	1.22958	1.07071	1.43332	0	3	0	3	3.00917	-1.03015	3.30794
P06748	NPM1	Nucleophosmin (NPM) (Nucleolar phosphoprotein B23) (Nucleolar protein NO38) (Numatrin)	0.25	24	22	0	12	0	12	13.0684	1.07071	15.2406	0	9	0	12	7.2643	-1.03015	10.3291
P25788	PSMA3	Proteasome subunit alpha type-3 (EC 3.4.25.1) (Macropain subunit C8) (Multicatalytic endopeptidase complex subunit C8) (Proteasome component C8)	0.52	16	15	0	10	0	6	11.0909	1.07071	8.32623	0	9	0	6	7.2643	-1.03015	5.64589
Q04760	GLO1	Lactoylglutathione lyase (EC 4.4.1.5) (Aldoketomutase) (Glyoxalase I) (Glx I) (Ketone-aldehyde mutase) (Methylglyoxalase) (S-D-lactoylglutathione methylglyoxal lyase)	0.36	13	18	0	8	0	4	9.11508	1.07071	6.02621	0	9	0	9	7.2643	-1.03015	7.98628
Q15369	TCEB1	Transcription elongation factor B polypeptide 1 (Elongin 15 kDa subunit) (Elongin-C) (EloC) (RNA polymerase II transcription factor SIII subunit C) (SIII p15)	0.29	2	3	0	1	0	1	2.21373	1.07071	2.58065	0	2	0	1	2.30077	-1.03015	1.75065
P99999	CYCS	Cytochrome c	0.47	3	13	0	3	0	0	4.18335	1.07071	1.43332	0	9	0	4	7.2643	-1.03015	4.08698
Q06323	PSME1	Proteasome activator complex subunit 1 (11S regulator complex subunit alpha) (REG-alpha) (Activator of multicatalytic protease subunit 1) (Interferon gamma up-regulated I-5111 protein) (IGUP I-5111) (Proteasome activator 28 subunit alpha) (PA28a) (PA28alpha)	0.44	13	19	0	8	0	5	9.11508	1.07071	7.17592	0	8	0	12	6.55455	-1.03015	10.3291
Q01130	SRSF2	Serine/arginine-rich splicing factor 2 (Protein PR264) (Splicing component, 35 kDa) (Splicing factor SC35) (SC-35) (Splicing factor, arginine/serine-rich 2)	0.31	9	14	0	5	0	4	6.15472	1.07071	6.02621	0	9	0	4	7.2643	-1.03015	4.08698
Q01105	SET	Protein SET (HLA-DR-associated protein II) (Inhibitor of granzyme A-activated DNase) (IGAAD) (PHAPII) (Phosphatase 2A inhibitor I2PP2A) (I-2PP2A) (Template-activating factor I) (TAF-I)	0.25	12	14	0	7	0	5	8.12786	1.07071	7.17592	0	8	0	6	6.55455	-1.03015	5.64589
P28066	PSMA5	Proteasome subunit alpha type-5 (EC 3.4.25.1) (Macropain zeta chain) (Multicatalytic endopeptidase complex zeta chain) (Proteasome zeta chain)	0.27	9	14	0	6	0	4	7.14107	1.07071	6.02621	0	8	0	7	6.55455	-1.03015	6.42575
Q99497	PARK7	Protein DJ-1 (EC 3.4.-.-) (Oncogene DJ1) (Parkinson disease protein 7)	0.3	13	18	0	6	0	8	7.14107	1.07071	10.6286	0	8	0	10	6.55455	-1.03015	8.76695
P45880	VDAC2	Voltage-dependent anion-selective channel protein 2 (VDAC-2) (hVDAC2) (Outer mitochondrial membrane protein porin 2)	0.2	13	18	0	6	0	6	7.14107	1.07071	8.32623	0	8	0	10	6.55455	-1.03015	8.76695
P09211	GSTP1	Glutathione S-transferase P (EC 2.5.1.18) (GST class-pi) (GSTP1-1)	0.34	13	22	0	6	0	7	7.14107	1.07071	9.47713	0	8	0	14	6.55455	-1.03015	11.8924
P00505	GOT2	Aspartate aminotransferase, mitochondrial (mAspAT) (EC 2.6.1.1) (EC 2.6.1.7) (Fatty acid-binding protein) (FABP-1) (Glutamate oxaloacetate transaminase 2) (Kynurenine aminotransferase 4) (Kynurenine aminotransferase IV) (Kynurenine--oxoglutarate transaminase 4) (Kynurenine--oxoglutarate transaminase IV) (Plasma membrane-associated fatty acid-binding protein) (FABPpm) (Transaminase A)	0.21	16	9	0	12	0	5	13.0684	1.07071	7.17592	0	9	0	1	7.2643	-1.03015	1.75065
P62937	PPIA	Peptidyl-prolyl cis-trans isomerase A (PPIase A) (EC 5.2.1.8) (Cyclophilin A) (Cyclosporin A-binding protein) (Rotamase A) [Cleaved into: Peptidyl-prolyl cis-trans isomerase A, N-terminally processed]	0.5	84	146	0	53	0	32	54.0003	1.07071	38.4454	0	71	0	76	51.7112	-1.03015	60.8982
B2RDE1	0	cDNA, FLJ96568, highly similar to Homo sapiens tropomyosin 3 (TPM3), mRNA	0.71	113	96	0	71	0	41	72.21	1.07071	48.9669	0	36	0	59	26.5127	-1.03015	47.3552
Q9Y266	NUDC	Nuclear migration protein nudC (Nuclear distribution protein C homolog)	0.34	15	36	0	9	0	6	10.1027	1.07071	8.32623	0	34	0	3	25.0812	-1.03015	3.30794
Q5VU58	TPM3	Tropomyosin 3, isoform CRA_b (Tropomyosin alpha-3 chain)	0.7	110	94	0	69	0	38	70.1794	1.07071	45.4542	0	34	0	58	25.0812	-1.03015	46.561
P98179	RBM3	Putative RNA-binding protein 3 (RNA-binding motif protein 3) (RNPL)	0.41	1	55	0	1	0	0	2.21373	1.07071	1.43332	0	34	0	21	25.0812	-1.03015	17.3723
B7Z6Z4	MYL6	Myosin light polypeptide 6 (cDNA FLJ56329, highly similar to Myosin light polypeptide 6)	0.34	33	78	0	20	0	13	20.9962	1.07071	16.3951	0	33	0	46	24.3658	-1.03015	37.053
P07737	PFN1	Profilin-1 (Epididymis tissue protein Li 184a) (Profilin I)	0.59	60	70	0	35	0	26	35.9375	1.07071	31.4585	0	32	0	38	23.6507	-1.03015	30.7365
P0C0S5	H2AFZ	Histone H2A.Z (H2A/z)	0.31	0	59	0	0	0	0	1.22958	1.07071	1.43332	0	30	0	31	22.221	-1.03015	25.224
O75489	NDUFS3	NADH dehydrogenase [ubiquinone] iron-sulfur protein 3, mitochondrial (EC 1.6.5.3) (EC 1.6.99.3) (Complex I-30kD) (CI-30kD) (NADH-ubiquinone oxidoreductase 30 kDa subunit)	0.39	14	8	0	9	0	5	10.1027	1.07071	7.17592	0	7	0	1	5.84503	-1.03015	1.75065
Q2NKY5	TUBB6	TUBB6 protein	0.28	0	68	0	0	0	0	1.22958	1.07071	1.43332	0	29	0	27	21.5065	-1.03015	22.08
P09651	HNRNPA1	Heterogeneous nuclear ribonucleoprotein A1 (hnRNP A1) (Helix-destabilizing protein) (Single-strand RNA-binding protein) (hnRNP core protein A1) [Cleaved into: Heterogeneous nuclear ribonucleoprotein A1, N-terminally processed]	0.34	59	58	0	30	0	31	30.9459	1.07071	37.2794	0	28	0	33	20.7923	-1.03015	26.7976
P67936	TPM4	Tropomyosin alpha-4 chain (TM30p1) (Tropomyosin-4)	0.54	60	65	0	40	0	19	40.9403	1.07071	23.3348	0	23	0	41	17.2244	-1.03015	33.1031
P37837	TALDO1	Transaldolase (EC 2.2.1.2)	0.45	64	48	0	32	0	35	32.9412	1.07071	41.9471	0	22	0	26	16.5115	-1.03015	21.2947
D9YZV5	TPM1	Tropomyosin 1 (Alpha) isoform 4 (Tropomyosin 1 (Alpha), isoform CRA_c)	0.53	61	51	0	35	0	25	35.9375	1.07071	30.2962	0	22	0	30	16.5115	-1.03015	24.4376
P52565	ARHGDIA	Rho GDP-dissociation inhibitor 1 (Rho GDI 1) (Rho-GDI alpha)	0.26	16	17	0	8	0	8	9.11508	1.07071	10.6286	0	7	0	10	5.84503	-1.03015	8.76695
H7BYY1	TPM1	Tropomyosin 1 (Alpha), isoform CRA_m (Tropomyosin alpha-1 chain)	0.57	59	45	0	35	0	24	35.9375	1.07071	29.1344	0	21	0	26	15.7988	-1.03015	21.2947
A7XZE4	TPM2b	Beta tropomyosin isoform	0.44	0	50	0	0	0	0	1.22958	1.07071	1.43332	0	21	0	29	15.7988	-1.03015	23.6515
Q9BRF8	CPPED1	Calcineurin-like phosphoesterase domain-containing protein 1 (EC 3.1.-.-) (Complete S-transactivated protein 1)	0.12	0	4	0	0	0	0	1.22958	1.07071	1.43332	0	3	0	1	3.00917	-1.03015	1.75065
Q99623	PHB2	Prohibitin-2 (B-cell receptor-associated protein BAP37) (D-prohibitin) (Repressor of estrogen receptor activity)	0.46	20	26	0	8	0	12	9.11508	1.07071	15.2406	0	19	0	7	14.3741	-1.03015	6.42575
P08865	RPSA	40S ribosomal protein SA (37 kDa laminin receptor precursor) (37LRP) (37/67 kDa laminin receptor) (LRP/LR) (67 kDa laminin receptor) (67LR) (Colon carcinoma laminin-binding protein) (Laminin receptor 1) (LamR) (Laminin-binding protein precursor p40) (LBP/p40) (Multidrug resistance-associated protein MGr1-Ag) (NEM/1CHD4)	0.32	48	34	0	24	0	24	24.9707	1.07071	29.1344	0	19	0	15	14.3741	-1.03015	12.6744
P37802	TAGLN2	Transgelin-2 (Epididymis tissue protein Li 7e) (SM22-alpha homolog)	0.56	50	39	0	29	0	19	29.9489	1.07071	23.3348	0	19	0	20	14.3741	-1.03015	16.5886
P62269	RPS18	40S ribosomal protein S18 (Ke-3) (Ke3)	0.49	15	23	0	7	0	8	8.12786	1.07071	10.6286	0	18	0	6	13.6621	-1.03015	5.64589
Q13151	HNRNPA0	Heterogeneous nuclear ribonucleoprotein A0 (hnRNP A0)	0.21	12	37	0	10	0	3	11.0909	1.07071	4.87709	0	18	0	21	13.6621	-1.03015	17.3723
O14950	MYL12B	Myosin regulatory light chain 12B (MLC-2A) (MLC-2) (Myosin regulatory light chain 2-B, smooth muscle isoform) (Myosin regulatory light chain 20 kDa) (MLC20) (Myosin regulatory light chain MRLC2) (SHUJUN-1)	0.3	7	34	0	5	0	2	6.15472	1.07071	3.72857	0	17	0	17	12.9504	-1.03015	14.2393
Q32Q12	NME1-NME2	Nucleoside diphosphate kinase (EC 2.7.4.6)	0.32	47	35	0	27	0	18	27.9563	1.07071	22.1767	0	16	0	18	12.2388	-1.03015	15.0221
Q01469	FABP5	Fatty acid-binding protein, epidermal (Epidermal-type fatty acid-binding protein) (E-FABP) (Fatty acid-binding protein 5) (Psoriasis-associated fatty acid-binding protein homolog) (PA-FABP)	0.27	2	13	0	3	0	0	4.18335	1.07071	1.43332	0	7	0	5	5.84503	-1.03015	4.8663
O00764	PDXK	Pyridoxal kinase (EC 2.7.1.35) (Pyridoxine kinase)	0.36	5	37	0	2	0	3	3.19832	1.07071	4.87709	0	16	0	22	12.2388	-1.03015	18.1562
Q04837	SSBP1	Single-stranded DNA-binding protein, mitochondrial (Mt-SSB) (MtSSB) (PWP1-interacting protein 17)	0.59	12	24	0	7	0	4	8.12786	1.07071	6.02621	0	15	0	9	11.5275	-1.03015	7.98628
B2R7T8	0	cDNA, FLJ93598, highly similar to Homo sapiens capping protein (actin filament) muscle Z-line, beta (CAPZB), mRNA	0.39	16	25	0	8	0	8	9.11508	1.07071	10.6286	0	14	0	11	10.8164	-1.03015	9.5479
P14550	AKR1A1	Alcohol dehydrogenase [NADP(+)] (EC 1.1.1.2) (Aldehyde reductase) (Aldo-keto reductase family 1 member A1)	0.3	18	13	0	8	0	10	9.11508	1.07071	12.9334	0	7	0	6	5.84503	-1.03015	5.64589
P39019	RPS19	40S ribosomal protein S19	0.5	16	25	0	11	0	5	12.0794	1.07071	7.17592	0	14	0	11	10.8164	-1.03015	9.5479
P23284	PPIB	Peptidyl-prolyl cis-trans isomerase B (PPIase B) (EC 5.2.1.8) (CYP-S1) (Cyclophilin B) (Rotamase B) (S-cyclophilin) (SCYLP)	0.51	21	30	0	14	0	7	15.0477	1.07071	9.47713	0	14	0	16	10.8164	-1.03015	13.4567
P30085	CMPK1	UMP-CMP kinase (EC 2.7.4.14) (Deoxycytidylate kinase) (CK) (dCMP kinase) (Nucleoside-diphosphate kinase) (EC 2.7.4.6) (Uridine monophosphate/cytidine monophosphate kinase) (UMP/CMP kinase) (UMP/CMPK)	0.53	12	29	0	4	0	7	5.16882	1.07071	9.47713	0	13	0	16	10.1055	-1.03015	13.4567
P62081	RPS7	40S ribosomal protein S7	0.4	13	22	0	5	0	6	6.15472	1.07071	8.32623	0	13	0	9	10.1055	-1.03015	7.98628
Q99714	HSD17B10	3-hydroxyacyl-CoA dehydrogenase type-2 (EC 1.1.1.35) (17-beta-hydroxysteroid dehydrogenase 10) (17-beta-HSD 10) (EC 1.1.1.51) (3-hydroxy-2-methylbutyryl-CoA dehydrogenase) (EC 1.1.1.178) (3-hydroxyacyl-CoA dehydrogenase type II) (Endoplasmic reticulum-associated amyloid beta-peptide-binding protein) (Mitochondrial ribonuclease P protein 2) (Mitochondrial RNase P protein 2) (Short-chain type dehyd…	0.36	17	18	0	7	0	10	8.12786	1.07071	12.9334	0	13	0	5	10.1055	-1.03015	4.8663
P30050	RPL12	60S ribosomal protein L12	0.33	23	23	0	11	0	10	12.0794	1.07071	12.9334	0	13	0	11	10.1055	-1.03015	9.5479
Q14847	LASP1	LIM and SH3 domain protein 1 (LASP-1) (Metastatic lymph node gene 50 protein) (MLN 50)	0.42	34	30	0	21	0	12	21.9892	1.07071	15.2406	0	13	0	17	10.1055	-1.03015	14.2393
P05387	RPLP2	60S acidic ribosomal protein P2 (Renal carcinoma antigen NY-REN-44)	0.49	2	19	0	2	0	0	3.19832	1.07071	1.43332	0	13	0	7	10.1055	-1.03015	6.42575
P36952	SERPINB5	Serpin B5 (Maspin) (Peptidase inhibitor 5) (PI-5)	0.33	2	25	0	2	0	0	3.19832	1.07071	1.43332	0	13	0	12	10.1055	-1.03015	10.3291
Q15907	RAB11B	Ras-related protein Rab-11B (GTP-binding protein YPT3)	0.48	34	19	0	15	0	20	16.038	1.07071	24.4935	0	7	0	13	5.84503	-1.03015	11.1106
M0R210	RPS16	40S ribosomal protein S16 (Ribosomal protein S16, isoform CRA_a)	0.56	9	13	0	3	0	4	4.18335	1.07071	6.02621	0	12	0	2	9.39489	-1.03015	2.52916
P50213	IDH3A	Isocitrate dehydrogenase [NAD] subunit alpha, mitochondrial (EC 1.1.1.41) (Isocitric dehydrogenase subunit alpha) (NAD(+)-specific ICDH subunit alpha)	0.26	6	13	0	4	0	2	5.16882	1.07071	3.72857	0	12	0	2	9.39489	-1.03015	2.52916
Q59GW1	0	High-mobility group box 1 variant (Fragment)	0.3	11	19	0	4	0	6	5.16882	1.07071	8.32623	0	12	0	7	9.39489	-1.03015	6.42575
P06454	PTMA	Prothymosin alpha [Cleaved into: Prothymosin alpha, N-terminally processed; Thymosin alpha-1]	0.38	6	22	0	4	0	2	5.16882	1.07071	3.72857	0	12	0	11	9.39489	-1.03015	9.5479
P04080	CSTB	Cystatin-B (CPI-B) (Liver thiol proteinase inhibitor) (Stefin-B)	0.34	8	17	0	4	0	4	5.16882	1.07071	6.02621	0	6	0	11	5.13573	-1.03015	9.5479
Q01995	TAGLN	Transgelin (22 kDa actin-binding protein) (Protein WS3-10) (Smooth muscle protein 22-alpha) (SM22-alpha)	0.42	5	24	0	1	0	4	2.21373	1.07071	6.02621	0	12	0	13	9.39489	-1.03015	11.1106
Q59EJ5	0	Glutathione S-transferase M3 variant (Fragment)	0.32	0	19	0	0	0	0	1.22958	1.07071	1.43332	0	12	0	8	9.39489	-1.03015	7.20588
P24844	MYL9	Myosin regulatory light polypeptide 9 (20 kDa myosin light chain) (LC20) (MLC-2C) (Myosin RLC) (Myosin regulatory light chain 2, smooth muscle isoform) (Myosin regulatory light chain 9) (Myosin regulatory light chain MRLC1)	0.3	0	22	0	0	0	0	1.22958	1.07071	1.43332	0	12	0	10	9.39489	-1.03015	8.76695
P63244	GNB2L1	Guanine nucleotide-binding protein subunit beta-2-like 1 (Cell proliferation-inducing gene 21 protein) (Guanine nucleotide-binding protein subunit beta-like protein 12.3) (Human lung cancer oncogene 7 protein) (HLC-7) (Receptor for activated C kinase) (Receptor of activated protein kinase C 1) (RACK1) [Cleaved into: Guanine nucleotide-binding protein subunit beta-2-like 1, N-terminally processed]	0.28	27	11	0	13	0	14	14.0578	1.07071	17.5503	0	6	0	5	5.13573	-1.03015	4.8663
P30048	PRDX3	Thioredoxin-dependent peroxide reductase, mitochondrial (EC 1.11.1.15) (Antioxidant protein 1) (AOP-1) (HBC189) (Peroxiredoxin III) (Prx-III) (Peroxiredoxin-3) (Protein MER5 homolog)	0.27	6	18	0	4	0	2	5.16882	1.07071	3.72857	0	6	0	12	5.13573	-1.03015	10.3291
P07741	APRT	Adenine phosphoribosyltransferase (APRT) (EC 2.4.2.7)	0.53	7	24	0	3	0	4	4.18335	1.07071	6.02621	0	11	0	13	8.68447	-1.03015	11.1106
Q13162	PRDX4	Peroxiredoxin-4 (EC 1.11.1.15) (Antioxidant enzyme AOE372) (AOE37-2) (Peroxiredoxin IV) (Prx-IV) (Thioredoxin peroxidase AO372) (Thioredoxin-dependent peroxide reductase A0372)	0.29	16	17	0	5	0	9	6.15472	1.07071	11.7807	0	11	0	6	8.68447	-1.03015	5.64589
P05388	RPLP0	60S acidic ribosomal protein P0 (60S ribosomal protein L10E)	0.29	13	18	0	5	0	8	6.15472	1.07071	10.6286	0	11	0	7	8.68447	-1.03015	6.42575
P51665	PSMD7	26S proteasome non-ATPase regulatory subunit 7 (26S proteasome regulatory subunit RPN8) (26S proteasome regulatory subunit S12) (Mov34 protein homolog) (Proteasome subunit p40)	0.2	2	12	0	2	0	0	3.19832	1.07071	1.43332	0	6	0	6	5.13573	-1.03015	5.64589
P29692	EEF1D	Elongation factor 1-delta (EF-1-delta) (Antigen NY-CO-4)	0.36	12	21	0	7	0	5	8.12786	1.07071	7.17592	0	11	0	10	8.68447	-1.03015	8.76695
P26583	HMGB2	High mobility group protein B2 (High mobility group protein 2) (HMG-2)	0.2	1	6	0	0	0	2	1.22958	1.07071	3.72857	0	6	0	0	5.13573	-1.03015	-1.02837
Q15819	UBE2V2	Ubiquitin-conjugating enzyme E2 variant 2 (DDVit 1) (Enterocyte differentiation-associated factor 1) (EDAF-1) (Enterocyte differentiation-promoting factor 1) (EDPF-1) (MMS2 homolog) (Vitamin D3-inducible protein)	0.46	8	13	0	5	0	3	6.15472	1.07071	4.87709	0	5	0	8	4.42665	-1.03015	7.20588
P16949	STMN1	Stathmin (Leukemia-associated phosphoprotein p18) (Metablastin) (Oncoprotein 18) (Op18) (Phosphoprotein p19) (pp19) (Prosolin) (Protein Pr22) (pp17)	0.79	18	29	0	15	0	2	16.038	1.07071	3.72857	0	11	0	19	8.68447	-1.03015	15.8052
C9JRZ6	CHCHD3	Coiled-coil-helix-coiled-coil-helix domain-containing protein 3, mitochondrial	0.35	26	16	0	19	0	8	20.0037	1.07071	10.6286	0	11	0	4	8.68447	-1.03015	4.08698
P00441	SOD1	Superoxide dismutase [Cu-Zn] (EC 1.15.1.1) (Superoxide dismutase 1) (hSod1)	0.39	11	20	0	7	0	4	8.12786	1.07071	6.02621	0	7	0	14	5.84503	-1.03015	11.8924
P07451	CA3	Carbonic anhydrase 3 (EC 4.2.1.1) (Carbonate dehydratase III) (Carbonic anhydrase III) (CA-III)	0.13	0	12	0	0	0	0	1.22958	1.07071	1.43332	0	11	0	1	8.68447	-1.03015	1.75065
Q9UKK9	NUDT5	ADP-sugar pyrophosphatase (EC 3.6.1.13) (8-oxo-dGDP phosphatase) (EC 3.6.1.58) (Nucleoside diphosphate-linked moiety X motif 5) (Nudix motif 5) (YSA1H)	0.31	5	10	0	3	0	2	4.18335	1.07071	3.72857	0	6	0	4	5.13573	-1.03015	4.08698
P49720	PSMB3	Proteasome subunit beta type-3 (EC 3.4.25.1) (Proteasome chain 13) (Proteasome component C10-II) (Proteasome theta chain)	0.36	7	13	0	5	0	2	6.15472	1.07071	3.72857	0	5	0	8	4.42665	-1.03015	7.20588
P61088	UBE2N	Ubiquitin-conjugating enzyme E2 N (EC 6.3.2.19) (Bendless-like ubiquitin-conjugating enzyme) (Ubc13) (UbcH13) (Ubiquitin carrier protein N) (Ubiquitin-protein ligase N)	0.42	5	22	0	4	0	1	5.16882	1.07071	2.58065	0	10	0	12	7.97427	-1.03015	10.3291
P62140	PPP1CB	Serine/threonine-protein phosphatase PP1-beta catalytic subunit (PP-1B) (PPP1CD) (EC 3.1.3.16) (EC 3.1.3.53)	0.26	5	10	0	3	0	2	4.18335	1.07071	3.72857	0	6	0	5	5.13573	-1.03015	4.8663
P42330	AKR1C3	Aldo-keto reductase family 1 member C3 (EC 1.-.-.-) (17-beta-hydroxysteroid dehydrogenase type 5) (17-beta-HSD 5) (3-alpha-HSD type II, brain) (3-alpha-hydroxysteroid dehydrogenase type 2) (3-alpha-HSD type 2) (EC 1.1.1.357) (Chlordecone reductase homolog HAKRb) (Dihydrodiol dehydrogenase 3) (DD-3) (DD3) (Dihydrodiol dehydrogenase type I) (HA1753) (Indanol dehydrogenase) (EC 1.1.1.112) (Prostagla…	0.11	11	8	0	4	0	7	5.16882	1.07071	9.47713	0	5	0	3	4.42665	-1.03015	3.30794
P11177	PDHB	Pyruvate dehydrogenase E1 component subunit beta, mitochondrial (PDHE1-B) (EC 1.2.4.1)	0.21	10	10	0	6	0	5	7.14107	1.07071	7.17592	0	6	0	4	5.13573	-1.03015	4.08698
P61289	PSME3	Proteasome activator complex subunit 3 (11S regulator complex subunit gamma) (REG-gamma) (Activator of multicatalytic protease subunit 3) (Ki nuclear autoantigen) (Proteasome activator 28 subunit gamma) (PA28g) (PA28gamma)	0.23	4	7	0	2	0	2	3.19832	1.07071	3.72857	0	5	0	2	4.42665	-1.03015	2.52916
J3KTL2	SRSF1	Serine/arginine-rich-splicing factor 1 (Splicing factor, arginine/serine-rich 1 (Splicing factor 2, alternate splicing factor), isoform CRA_g)	0.42	32	21	0	18	0	14	19.0116	1.07071	17.5503	0	10	0	11	7.97427	-1.03015	9.5479
P51991	HNRNPA3	Heterogeneous nuclear ribonucleoprotein A3 (hnRNP A3)	0.29	24	19	0	19	0	6	20.0037	1.07071	8.32623	0	10	0	10	7.97427	-1.03015	8.76695
O95571	ETHE1	Persulfide dioxygenase ETHE1, mitochondrial (EC 1.13.11.18) (Ethylmalonic encephalopathy protein 1) (Hepatoma subtracted clone one protein) (Sulfur dioxygenase ETHE1)	0.2	16	11	0	8	0	8	9.11508	1.07071	10.6286	0	5	0	6	4.42665	-1.03015	5.64589
P62714	PPP2CB	Serine/threonine-protein phosphatase 2A catalytic subunit beta isoform (PP2A-beta) (EC 3.1.3.16)	0.19	4	8	0	2	0	2	3.19832	1.07071	3.72857	0	5	0	3	4.42665	-1.03015	3.30794
P46783	RPS10	40S ribosomal protein S10	0.28	4	11	0	3	0	1	4.18335	1.07071	2.58065	0	9	0	3	7.2643	-1.03015	3.30794
F8WCF6	ARPC4	Actin-related protein 2/3 complex subunit 4	0.41	8	20	0	4	0	4	5.16882	1.07071	6.02621	0	9	0	11	7.2643	-1.03015	9.5479
Q96C19	EFHD2	EF-hand domain-containing protein D2 (Swiprosin-1)	0.36	20	7	0	12	0	8	13.0684	1.07071	10.6286	0	5	0	2	4.42665	-1.03015	2.52916
P12004	PCNA	Proliferating cell nuclear antigen (PCNA) (Cyclin)	0.25	8	16	0	5	0	3	6.15472	1.07071	4.87709	0	9	0	7	7.2643	-1.03015	6.42575
P40925	MDH1	Malate dehydrogenase, cytoplasmic (EC 1.1.1.37) (Cytosolic malate dehydrogenase) (Diiodophenylpyruvate reductase) (EC 1.1.1.96)	0.29	16	13	0	6	0	10	7.14107	1.07071	12.9334	0	6	0	7	5.13573	-1.03015	6.42575
P30084	ECHS1	Enoyl-CoA hydratase, mitochondrial (EC 4.2.1.17) (Enoyl-CoA hydratase 1) (Short-chain enoyl-CoA hydratase) (SCEH)	0.37	26	12	0	13	0	13	14.0578	1.07071	16.3951	0	9	0	3	7.2643	-1.03015	3.30794
B3KN59	0	cDNA FLJ13673 fis, clone PLACE1011858, highly similar to BAG family molecular chaperone regulator 2	0.18	0	18	0	0	0	0	1.22958	1.07071	1.43332	0	9	0	8	7.2643	-1.03015	7.20588
P25789	PSMA4	Proteasome subunit alpha type-4 (EC 3.4.25.1) (Macropain subunit C9) (Multicatalytic endopeptidase complex subunit C9) (Proteasome component C9) (Proteasome subunit L)	0.21	10	8	0	6	0	4	7.14107	1.07071	6.02621	0	4	0	4	3.7178	-1.03015	4.08698
P62244	RPS15A	40S ribosomal protein S15a	0.36	5	17	0	3	0	1	4.18335	1.07071	2.58065	0	8	0	8	6.55455	-1.03015	7.20588
Q9UBQ0	VPS29	Vacuolar protein sorting-associated protein 29 (hVPS29) (EC 3.1.3.3) (PEP11 homolog) (Vesicle protein sorting 29)	0.3	8	19	0	3	0	5	4.18335	1.07071	7.17592	0	8	0	11	6.55455	-1.03015	9.5479
B4DMH5	0	cDNA FLJ55107, highly similar to Cell division control protein 42 homolog	0.18	6	19	0	5	0	1	6.15472	1.07071	2.58065	0	8	0	11	6.55455	-1.03015	9.5479
O14979	HNRNPDL	Heterogeneous nuclear ribonucleoprotein D-like (hnRNP D-like) (hnRNP DL) (AU-rich element RNA-binding factor) (JKT41-binding protein) (Protein laAUF1)	0.14	10	13	0	6	0	3	7.14107	1.07071	4.87709	0	8	0	5	6.55455	-1.03015	4.8663
P20618	PSMB1	Proteasome subunit beta type-1 (EC 3.4.25.1) (Macropain subunit C5) (Multicatalytic endopeptidase complex subunit C5) (Proteasome component C5) (Proteasome gamma chain)	0.29	13	11	0	6	0	8	7.14107	1.07071	10.6286	0	4	0	8	3.7178	-1.03015	7.20588
P04632	CAPNS1	Calpain small subunit 1 (CSS1) (Calcium-activated neutral proteinase small subunit) (CANP small subunit) (Calcium-dependent protease small subunit) (CDPS) (Calcium-dependent protease small subunit 1) (Calpain regulatory subunit)	0.19	12	16	0	6	0	6	7.14107	1.07071	8.32623	0	8	0	9	6.55455	-1.03015	7.98628
O95865	DDAH2	N(G),N(G)-dimethylarginine dimethylaminohydrolase 2 (DDAH-2) (Dimethylarginine dimethylaminohydrolase 2) (EC 3.5.3.18) (DDAHII) (Dimethylargininase-2) (Protein G6a) (S-phase protein)	0.14	15	19	0	6	0	9	7.14107	1.07071	11.7807	0	4	0	15	3.7178	-1.03015	12.6744
P28074	PSMB5	Proteasome subunit beta type-5 (EC 3.4.25.1) (Macropain epsilon chain) (Multicatalytic endopeptidase complex epsilon chain) (Proteasome chain 6) (Proteasome epsilon chain) (Proteasome subunit MB1) (Proteasome subunit X)	0.24	7	7	0	4	0	3	5.16882	1.07071	4.87709	0	4	0	3	3.7178	-1.03015	3.30794
P27695	APEX1	DNA-(apurinic or apyrimidinic site) lyase (EC 3.1.-.-) (EC 4.2.99.18) (APEX nuclease) (APEN) (Apurinic-apyrimidinic endonuclease 1) (AP endonuclease 1) (APE-1) (REF-1) (Redox factor-1) [Cleaved into: DNA-(apurinic or apyrimidinic site) lyase, mitochondrial]	0.29	3	8	0	2	0	2	3.19832	1.07071	3.72857	0	6	0	2	5.13573	-1.03015	2.52916
P47985	UQCRFS1	Cytochrome b-c1 complex subunit Rieske, mitochondrial (EC 1.10.2.2) (Complex III subunit 5) (Cytochrome b-c1 complex subunit 5) (Rieske iron-sulfur protein) (RISP) (Ubiquinol-cytochrome c reductase iron-sulfur subunit) [Cleaved into: Cytochrome b-c1 complex subunit 11 (Complex III subunit IX) (Ubiquinol-cytochrome c reductase 8 kDa protein)]	0.24	11	11	0	7	0	4	8.12786	1.07071	6.02621	0	8	0	3	6.55455	-1.03015	3.30794
Q07021	C1QBP	Complement component 1 Q subcomponent-binding protein, mitochondrial (ASF/SF2-associated protein p32) (Glycoprotein gC1qBP) (C1qBP) (Hyaluronan-binding protein 1) (Mitochondrial matrix protein p32) (gC1q-R protein) (p33)	0.15	9	6	0	7	0	3	8.12786	1.07071	4.87709	0	4	0	2	3.7178	-1.03015	2.52916
P48047	ATP5O	ATP synthase subunit O, mitochondrial (Oligomycin sensitivity conferral protein) (OSCP)	0.39	10	14	0	8	0	2	9.11508	1.07071	3.72857	0	8	0	6	6.55455	-1.03015	5.64589
B5MCX3	SEPT2	Septin-2	0.3	13	16	0	8	0	5	9.11508	1.07071	7.17592	0	8	0	8	6.55455	-1.03015	7.20588
P61086	UBE2K	Ubiquitin-conjugating enzyme E2 K (EC 6.3.2.19) (Huntingtin-interacting protein 2) (HIP-2) (Ubiquitin carrier protein) (Ubiquitin-conjugating enzyme E2-25 kDa) (Ubiquitin-conjugating enzyme E2(25K)) (Ubiquitin-conjugating enzyme E2-25K) (Ubiquitin-protein ligase)	0.24	6	8	0	3	0	3	4.18335	1.07071	4.87709	0	4	0	4	3.7178	-1.03015	4.08698
Q9Y224	C14orf166	UPF0568 protein C14orf166 (CLE7 homolog) (CLE)	0.46	8	23	0	8	0	1	9.11508	1.07071	2.58065	0	8	0	14	6.55455	-1.03015	11.8924
P38117	ETFB	Electron transfer flavoprotein subunit beta (Beta-ETF)	0.43	20	13	0	12	0	7	13.0684	1.07071	9.47713	0	8	0	5	6.55455	-1.03015	4.8663
P62263	RPS14	40S ribosomal protein S14	0.2	24	12	0	13	0	11	14.0578	1.07071	14.0867	0	8	0	4	6.55455	-1.03015	4.08698
P51571	SSR4	Translocon-associated protein subunit delta (TRAP-delta) (Signal sequence receptor subunit delta) (SSR-delta)	0.25	5	11	0	2	0	2	3.19832	1.07071	3.72857	0	8	0	3	6.55455	-1.03015	3.30794
P31153	MAT2A	S-adenosylmethionine synthase isoform type-2 (AdoMet synthase 2) (EC 2.5.1.6) (Methionine adenosyltransferase 2) (MAT 2) (Methionine adenosyltransferase II) (MAT-II)	0.15	2	17	0	0	0	1	1.22958	1.07071	2.58065	0	8	0	9	6.55455	-1.03015	7.98628
P06493	CDK1	Cyclin-dependent kinase 1 (CDK1) (EC 2.7.11.22) (EC 2.7.11.23) (Cell division control protein 2 homolog) (Cell division protein kinase 1) (p34 protein kinase)	0.25	4	4	0	2	0	2	3.19832	1.07071	3.72857	0	4	0	0	3.7178	-1.03015	-1.02837
E9PQD7	RPS2	40S ribosomal protein S2	0.23	7	7	0	3	0	4	4.18335	1.07071	6.02621	0	7	0	0	5.84503	-1.03015	-1.02837
O43684	BUB3	Mitotic checkpoint protein BUB3	0.19	7	9	0	3	0	4	4.18335	1.07071	6.02621	0	7	0	2	5.84503	-1.03015	2.52916
Q5T9B7	AK1	Adenylate kinase isoenzyme 1	0.42	7	11	0	2	0	5	3.19832	1.07071	7.17592	0	5	0	6	4.42665	-1.03015	5.64589
P31942	HNRNPH3	Heterogeneous nuclear ribonucleoprotein H3 (hnRNP H3) (Heterogeneous nuclear ribonucleoprotein 2H9) (hnRNP 2H9)	0.24	6	16	0	3	0	3	4.18335	1.07071	4.87709	0	7	0	9	5.84503	-1.03015	7.98628
Q15836	VAMP3	Vesicle-associated membrane protein 3 (VAMP-3) (Cellubrevin) (CEB) (Synaptobrevin-3)	0.36	4	8	0	4	0	0	5.16882	1.07071	1.43332	0	7	0	1	5.84503	-1.03015	1.75065
Q8NFV4	ABHD11	Alpha/beta hydrolase domain-containing protein 11 (Abhydrolase domain-containing protein 11) (EC 3.-.-.-) (Williams-Beuren syndrome chromosomal region 21 protein)	0.26	5	14	0	4	0	1	5.16882	1.07071	2.58065	0	7	0	7	5.84503	-1.03015	6.42575
F8W031	0	Uncharacterized protein (Fragment)	0.23	10	16	0	4	0	3	5.16882	1.07071	4.87709	0	7	0	8	5.84503	-1.03015	7.20588
P30040	ERP29	Endoplasmic reticulum resident protein 29 (ERp29) (Endoplasmic reticulum resident protein 28) (ERp28) (Endoplasmic reticulum resident protein 31) (ERp31)	0.41	8	13	0	6	0	2	7.14107	1.07071	3.72857	0	7	0	7	5.84503	-1.03015	6.42575
Q96I99	SUCLG2	Succinyl-CoA ligase [GDP-forming] subunit beta, mitochondrial (EC 6.2.1.4) (GTP-specific succinyl-CoA synthetase subunit beta) (Succinyl-CoA synthetase beta-G chain) (SCS-betaG)	0.28	15	10	0	8	0	8	9.11508	1.07071	10.6286	0	7	0	3	5.84503	-1.03015	3.30794
P62834	RAP1A	Ras-related protein Rap-1A (C21KG) (G-22K) (GTP-binding protein smg p21A) (Ras-related protein Krev-1)	0.34	2	14	0	1	0	1	2.21373	1.07071	2.58065	0	5	0	9	4.42665	-1.03015	7.98628
P60866	RPS20	40S ribosomal protein S20	0.23	16	14	0	8	0	8	9.11508	1.07071	10.6286	0	7	0	7	5.84503	-1.03015	6.42575
Q13418	ILK	Integrin-linked protein kinase (EC 2.7.11.1) (59 kDa serine/threonine-protein kinase) (ILK-1) (ILK-2) (p59ILK)	0.015	0	4	0	0	0	0	1.22958	1.07071	1.43332	0	4	0	0	3.7178	-1.03015	-1.02837
P13804	ETFA	Electron transfer flavoprotein subunit alpha, mitochondrial (Alpha-ETF)	0.38	18	14	0	11	0	7	12.0794	1.07071	9.47713	0	7	0	7	5.84503	-1.03015	6.42575
Q13011	ECH1	Delta(3,5)-Delta(2,4)-dienoyl-CoA isomerase, mitochondrial (EC 5.3.3.-)	0.28	20	11	0	13	0	7	14.0578	1.07071	9.47713	0	7	0	4	5.84503	-1.03015	4.08698
P30626	SRI	Sorcin (22 kDa protein) (CP-22) (CP22) (V19)	0.26	5	13	0	2	0	3	3.19832	1.07071	4.87709	0	5	0	8	4.42665	-1.03015	7.20588
P15104	GLUL	Glutamine synthetase (GS) (EC 6.3.1.2) (Glutamate decarboxylase) (EC 4.1.1.15) (Glutamate--ammonia ligase)	0.067	2	3	0	1	0	1	2.21373	1.07071	2.58065	0	3	0	0	3.00917	-1.03015	-1.02837
P62701	RPS4X	40S ribosomal protein S4, X isoform (SCR10) (Single copy abundant mRNA protein)	0.14	2	7	0	2	0	0	3.19832	1.07071	1.43332	0	7	0	0	5.84503	-1.03015	-1.02837
O75323	GBAS	Protein NipSnap homolog 2 (NipSnap2) (Glioblastoma-amplified sequence)	0.22	2	9	0	2	0	1	3.19832	1.07071	2.58065	0	7	0	2	5.84503	-1.03015	2.52916
Q96DG6	CMBL	Carboxymethylenebutenolidase homolog (EC 3.1.-.-)	0.22	2	13	0	2	0	1	3.19832	1.07071	2.58065	0	7	0	5	5.84503	-1.03015	4.8663
P62277	RPS13	40S ribosomal protein S13	0.31	1	7	0	0	0	1	1.22958	1.07071	2.58065	0	7	0	0	5.84503	-1.03015	-1.02837
O14602	EIF1AY	Eukaryotic translation initiation factor 1A, Y-chromosomal (eIF-1A Y isoform) (Eukaryotic translation initiation factor 4C) (eIF-4C)	0.31	3	15	0	2	0	1	3.19832	1.07071	2.58065	0	7	0	8	5.84503	-1.03015	7.20588
P62847	RPS24	40S ribosomal protein S24	0.2	0	7	0	0	0	0	1.22958	1.07071	1.43332	0	7	0	0	5.84503	-1.03015	-1.02837
P04181	OAT	Ornithine aminotransferase, mitochondrial (EC 2.6.1.13) (Ornithine delta-aminotransferase) (Ornithine--oxo-acid aminotransferase) [Cleaved into: Ornithine aminotransferase, hepatic form; Ornithine aminotransferase, renal form]	0.24	1	11	0	0	0	1	1.22958	1.07071	2.58065	0	7	0	4	5.84503	-1.03015	4.08698
P63220	RPS21	40S ribosomal protein S21	0.46	4	13	0	0	0	4	1.22958	1.07071	6.02621	0	7	0	6	5.84503	-1.03015	5.64589
P30466	HLA-B	HLA class I histocompatibility antigen, B-18 alpha chain (MHC class I antigen B*18)	0.21	0	20	0	0	0	0	1.22958	1.07071	1.43332	0	7	0	9	5.84503	-1.03015	7.98628
P62851	RPS25	40S ribosomal protein S25	0.21	4	7	0	3	0	1	4.18335	1.07071	2.58065	0	6	0	1	5.13573	-1.03015	1.75065
P07686	HEXB	Beta-hexosaminidase subunit beta (EC 3.2.1.52) (Beta-N-acetylhexosaminidase subunit beta) (Hexosaminidase subunit B) (Cervical cancer proto-oncogene 7 protein) (HCC-7) (N-acetyl-beta-glucosaminidase subunit beta) [Cleaved into: Beta-hexosaminidase subunit beta chain B; Beta-hexosaminidase subunit beta chain A]	0.18	8	8	0	3	0	5	4.18335	1.07071	7.17592	0	6	0	3	5.13573	-1.03015	3.30794
P62136	PPP1CA	Serine/threonine-protein phosphatase PP1-alpha catalytic subunit (PP-1A) (EC 3.1.3.16)	0.26	6	7	0	4	0	2	5.16882	1.07071	3.72857	0	4	0	3	3.7178	-1.03015	3.30794
O75494	SRSF10	Serine/arginine-rich splicing factor 10 (40 kDa SR-repressor protein) (SRrp40) (FUS-interacting serine-arginine-rich protein 1) (Splicing factor SRp38) (Splicing factor, arginine/serine-rich 13A) (TLS-associated protein with Ser-Arg repeats) (TASR) (TLS-associated protein with SR repeats) (TLS-associated serine-arginine protein) (TLS-associated SR protein)	0.19	5	12	0	3	0	2	4.18335	1.07071	3.72857	0	6	0	5	5.13573	-1.03015	4.8663
P09382	LGALS1	Galectin-1 (Gal-1) (14 kDa laminin-binding protein) (HLBP14) (14 kDa lectin) (Beta-galactoside-binding lectin L-14-I) (Galaptin) (HBL) (HPL) (Lactose-binding lectin 1) (Lectin galactoside-binding soluble 1) (Putative MAPK-activating protein PM12) (S-Lac lectin 1)	0.19	2	7	0	2	0	0	3.19832	1.07071	1.43332	0	4	0	3	3.7178	-1.03015	3.30794
P58546	MTPN	Myotrophin (Protein V-1)	0.38	6	10	0	4	0	2	5.16882	1.07071	3.72857	0	6	0	5	5.13573	-1.03015	4.8663
Q15185	PTGES3	Prostaglandin E synthase 3 (EC 5.3.99.3) (Cytosolic prostaglandin E2 synthase) (cPGES) (Hsp90 co-chaperone) (Progesterone receptor complex p23) (Telomerase-binding protein p23)	0.2	8	13	0	4	0	4	5.16882	1.07071	6.02621	0	6	0	7	5.13573	-1.03015	6.42575
P61019	RAB2A	Ras-related protein Rab-2A	0.56	10	17	0	4	0	6	5.16882	1.07071	8.32623	0	6	0	11	5.13573	-1.03015	9.5479
P52907	CAPZA1	F-actin-capping protein subunit alpha-1 (CapZ alpha-1)	0.24	7	12	0	5	0	1	6.15472	1.07071	2.58065	0	6	0	6	5.13573	-1.03015	5.64589
P24666	ACP1	Low molecular weight phosphotyrosine protein phosphatase (LMW-PTP) (LMW-PTPase) (EC 3.1.3.48) (Adipocyte acid phosphatase) (Low molecular weight cytosolic acid phosphatase) (EC 3.1.3.2) (Red cell acid phosphatase 1)	0.33	7	13	0	5	0	2	6.15472	1.07071	3.72857	0	6	0	7	5.13573	-1.03015	6.42575
P31949	S100A11	Protein S100-A11 (Calgizzarin) (Metastatic lymph node gene 70 protein) (MLN 70) (Protein S100-C) (S100 calcium-binding protein A11) [Cleaved into: Protein S100-A11, N-terminally processed]	0.42	6	14	0	5	0	0	6.15472	1.07071	1.43332	0	6	0	8	5.13573	-1.03015	7.20588
Q15366	PCBP2	Poly(rC)-binding protein 2 (Alpha-CP2) (Heterogeneous nuclear ribonucleoprotein E2) (hnRNP E2)	0.11	8	15	0	5	0	3	6.15472	1.07071	4.87709	0	6	0	9	5.13573	-1.03015	7.98628
Q15691	MAPRE1	Microtubule-associated protein RP/EB family member 1 (APC-binding protein EB1) (End-binding protein 1) (EB1)	0.32	9	9	0	6	0	3	7.14107	1.07071	4.87709	0	6	0	3	5.13573	-1.03015	3.30794
Q9BUL8	PDCD10	Programmed cell death protein 10 (Cerebral cavernous malformations 3 protein) (TF-1 cell apoptosis-related protein 15)	0.26	2	5	0	2	0	0	3.19832	1.07071	1.43332	0	4	0	1	3.7178	-1.03015	1.75065
O60493	SNX3	Sorting nexin-3 (Protein SDP3)	0.41	9	11	0	6	0	3	7.14107	1.07071	4.87709	0	6	0	4	5.13573	-1.03015	4.08698
P36543	ATP6V1E1	V-type proton ATPase subunit E 1 (V-ATPase subunit E 1) (V-ATPase 31 kDa subunit) (p31) (Vacuolar proton pump subunit E 1)	0.32	10	12	0	6	0	4	7.14107	1.07071	6.02621	0	6	0	6	5.13573	-1.03015	5.64589
Q02750	MAP2K1	Dual specificity mitogen-activated protein kinase kinase 1 (MAP kinase kinase 1) (MAPKK 1) (MKK1) (EC 2.7.12.2) (ERK activator kinase 1) (MAPK/ERK kinase 1) (MEK 1)	0.2	4	6	0	3	0	2	4.18335	1.07071	3.72857	0	4	0	2	3.7178	-1.03015	2.52916
P16152	CBR1	Carbonyl reductase [NADPH] 1 (EC 1.1.1.184) (15-hydroxyprostaglandin dehydrogenase [NADP(+)]) (EC 1.1.1.197) (NADPH-dependent carbonyl reductase 1) (Prostaglandin 9-ketoreductase) (Prostaglandin-E(2) 9-reductase) (EC 1.1.1.189)	0.45	8	13	0	6	0	3	7.14107	1.07071	4.87709	0	6	0	7	5.13573	-1.03015	6.42575
P30086	PEBP1	Phosphatidylethanolamine-binding protein 1 (PEBP-1) (HCNPpp) (Neuropolypeptide h3) (Prostatic-binding protein) (Raf kinase inhibitor protein) (RKIP) [Cleaved into: Hippocampal cholinergic neurostimulating peptide (HCNP)]	0.42	12	16	0	6	0	6	7.14107	1.07071	8.32623	0	6	0	10	5.13573	-1.03015	8.76695
Q9UIJ7	AK3	GTP:AMP phosphotransferase AK3, mitochondrial (EC 2.7.4.10) (Adenylate kinase 3) (AK 3) (Adenylate kinase 3 alpha-like 1)	0.55	14	11	0	7	0	7	8.12786	1.07071	9.47713	0	6	0	5	5.13573	-1.03015	4.8663
P10606	COX5B	Cytochrome c oxidase subunit 5B, mitochondrial (Cytochrome c oxidase polypeptide Vb)	0.24	9	11	0	9	0	0	10.1027	1.07071	1.43332	0	6	0	5	5.13573	-1.03015	4.8663
Q08257	CRYZ	Quinone oxidoreductase (EC 1.6.5.5) (NADPH:quinone reductase) (Zeta-crystallin)	0.36	14	10	0	10	0	4	11.0909	1.07071	6.02621	0	6	0	4	5.13573	-1.03015	4.08698
Q15181	PPA1	Inorganic pyrophosphatase (EC 3.6.1.1) (Pyrophosphate phospho-hydrolase) (PPase)	0.28	33	12	0	19	0	14	20.0037	1.07071	17.5503	0	6	0	6	5.13573	-1.03015	5.64589
P36542	ATP5C1	ATP synthase subunit gamma, mitochondrial (F-ATPase gamma subunit)	0.21	2	7	0	1	0	1	2.21373	1.07071	2.58065	0	6	0	1	5.13573	-1.03015	1.75065
Q6FHC3	CNN2	CNN2 protein (Fragment)	0.16	2	11	0	1	0	1	2.21373	1.07071	2.58065	0	6	0	6	5.13573	-1.03015	5.64589
Q16698	DECR1	2,4-dienoyl-CoA reductase, mitochondrial (EC 1.3.1.34) (2,4-dienoyl-CoA reductase [NADPH]) (4-enoyl-CoA reductase [NADPH])	0.11	6	5	0	4	0	2	5.16882	1.07071	3.72857	0	4	0	1	3.7178	-1.03015	1.75065
Q12905	ILF2	Interleukin enhancer-binding factor 2 (Nuclear factor of activated T-cells 45 kDa)	0.19	6	9	0	2	0	4	3.19832	1.07071	6.02621	0	6	0	3	5.13573	-1.03015	3.30794
P46782	RPS5	40S ribosomal protein S5 [Cleaved into: 40S ribosomal protein S5, N-terminally processed]	0.18	5	8	0	2	0	3	3.19832	1.07071	4.87709	0	6	0	3	5.13573	-1.03015	3.30794
Q9NS69	TOMM22	Mitochondrial import receptor subunit TOM22 homolog (hTom22) (1C9-2) (Translocase of outer membrane 22 kDa subunit homolog)	0.27	3	9	0	2	0	1	3.19832	1.07071	2.58065	0	6	0	3	5.13573	-1.03015	3.30794
Q14011	CIRBP	Cold-inducible RNA-binding protein (A18 hnRNP) (Glycine-rich RNA-binding protein CIRP)	0.21	2	11	0	2	0	0	3.19832	1.07071	1.43332	0	6	0	5	5.13573	-1.03015	4.8663
P61604	HSPE1	10 kDa heat shock protein, mitochondrial (Hsp10) (10 kDa chaperonin) (Chaperonin 10) (CPN10) (Early-pregnancy factor) (EPF)	0.82	19	16	0	14	0	5	15.0477	1.07071	7.17592	0	3	0	14	3.00917	-1.03015	11.8924
P60983	GMFB	Glia maturation factor beta (GMF-beta)	0.39	4	14	0	2	0	2	3.19832	1.07071	3.72857	0	6	0	9	5.13573	-1.03015	7.98628
P13693	TPT1	Translationally-controlled tumor protein (TCTP) (Fortilin) (Histamine-releasing factor) (HRF) (p23)	0.33	15	8	0	10	0	5	11.0909	1.07071	7.17592	0	3	0	6	3.00917	-1.03015	5.64589
O75828	CBR3	Carbonyl reductase [NADPH] 3 (EC 1.1.1.184) (NADPH-dependent carbonyl reductase 3)	0.26	0	9	0	0	0	0	1.22958	1.07071	1.43332	0	6	0	3	5.13573	-1.03015	3.30794
P30046	DDT	D-dopachrome decarboxylase (EC 4.1.1.84) (D-dopachrome tautomerase) (Phenylpyruvate tautomerase II)	0.37	0	11	0	0	0	0	1.22958	1.07071	1.43332	0	6	0	5	5.13573	-1.03015	4.8663
P62760	VSNL1	Visinin-like protein 1 (VILIP) (VLP-1) (Hippocalcin-like protein 3) (HLP3)	0.57	0	21	0	0	0	0	1.22958	1.07071	1.43332	0	6	0	16	5.13573	-1.03015	13.4567
Q14376	GALE	UDP-glucose 4-epimerase (EC 5.1.3.2) (Galactowaldenase) (UDP-galactose 4-epimerase)	0.26	14	6	0	7	0	9	8.12786	1.07071	11.7807	0	4	0	2	3.7178	-1.03015	2.52916
P62913	RPL11	60S ribosomal protein L11 (CLL-associated antigen KW-12)	0.34	8	8	0	3	0	5	4.18335	1.07071	7.17592	0	5	0	2	4.42665	-1.03015	2.52916
P11766	ADH5	Alcohol dehydrogenase class-3 (EC 1.1.1.1) (Alcohol dehydrogenase 5) (Alcohol dehydrogenase class chi chain) (Alcohol dehydrogenase class-III) (Glutathione-dependent formaldehyde dehydrogenase) (FALDH) (FDH) (GSH-FDH) (EC 1.1.1.-) (S-(hydroxymethyl)glutathione dehydrogenase) (EC 1.1.1.284)	0.16	8	8	0	3	0	4	4.18335	1.07071	6.02621	0	5	0	3	4.42665	-1.03015	3.30794
Q9HB71	CACYBP	Calcyclin-binding protein (CacyBP) (hCacyBP) (S100A6-binding protein) (Siah-interacting protein)	0.18	5	8	0	3	0	2	4.18335	1.07071	3.72857	0	5	0	3	4.42665	-1.03015	3.30794
Q13185	CBX3	Chromobox protein homolog 3 (HECH) (Heterochromatin protein 1 homolog gamma) (HP1 gamma) (Modifier 2 protein)	0.23	4	8	0	3	0	1	4.18335	1.07071	2.58065	0	5	0	3	4.42665	-1.03015	3.30794
Q96A72	MAGOHB	Protein mago nashi homolog 2	0.43	5	9	0	3	0	2	4.18335	1.07071	3.72857	0	5	0	6	4.42665	-1.03015	5.64589
B4DVB8	ELAVL1	ELAV-like protein 1 (cDNA FLJ60076, highly similar to ELAV-like protein 1)	0.18	6	12	0	3	0	3	4.18335	1.07071	4.87709	0	5	0	7	4.42665	-1.03015	6.42575
Q53GD8	0	Peptidyl-prolyl cis-trans isomerase (Fragment)	0.25	5	6	0	4	0	1	5.16882	1.07071	2.58065	0	5	0	1	4.42665	-1.03015	1.75065
P25787	PSMA2	Proteasome subunit alpha type-2 (EC 3.4.25.1) (Macropain subunit C3) (Multicatalytic endopeptidase complex subunit C3) (Proteasome component C3)	0.25	5	6	0	4	0	1	5.16882	1.07071	2.58065	0	3	0	3	3.00917	-1.03015	3.30794
Q969H8	C19orf10	UPF0556 protein C19orf10 (Interleukin-25) (IL-25) (Stromal cell-derived growth factor SF20)	0.27	7	9	0	4	0	3	5.16882	1.07071	4.87709	0	5	0	4	4.42665	-1.03015	4.08698
Q00577	PURA	Transcriptional activator protein Pur-alpha (Purine-rich single-stranded DNA-binding protein alpha)	0.059	8	10	0	4	0	4	5.16882	1.07071	6.02621	0	5	0	6	4.42665	-1.03015	5.64589
O43809	NUDT21	Cleavage and polyadenylation specificity factor subunit 5 (Cleavage and polyadenylation specificity factor 25 kDa subunit) (CFIm25) (CPSF 25 kDa subunit) (Nucleoside diphosphate-linked moiety X motif 21) (Nudix motif 21) (Pre-mRNA cleavage factor Im 25 kDa subunit)	0.44	8	10	0	4	0	4	5.16882	1.07071	6.02621	0	5	0	6	4.42665	-1.03015	5.64589
O75368	SH3BGRL	SH3 domain-binding glutamic acid-rich-like protein	0.51	6	12	0	4	0	2	5.16882	1.07071	3.72857	0	5	0	8	4.42665	-1.03015	7.20588
P61020	RAB5B	Ras-related protein Rab-5B	0.34	10	10	0	5	0	5	6.15472	1.07071	7.17592	0	5	0	5	4.42665	-1.03015	4.8663
Q9Y3F4	STRAP	Serine-threonine kinase receptor-associated protein (MAP activator with WD repeats) (UNR-interacting protein) (WD-40 repeat protein PT-WD)	0.27	6	10	0	5	0	1	6.15472	1.07071	2.58065	0	5	0	5	4.42665	-1.03015	4.8663
P61081	UBE2M	NEDD8-conjugating enzyme Ubc12 (EC 6.3.2.-) (NEDD8 carrier protein) (NEDD8 protein ligase) (Ubiquitin-conjugating enzyme E2 M)	0.27	6	6	0	3	0	3	4.18335	1.07071	4.87709	0	3	0	3	3.00917	-1.03015	3.30794
O00233	PSMD9	26S proteasome non-ATPase regulatory subunit 9 (26S proteasome regulatory subunit p27)	0.18	4	6	0	3	0	1	4.18335	1.07071	2.58065	0	3	0	4	3.00917	-1.03015	4.08698
Q13347	EIF3I	Eukaryotic translation initiation factor 3 subunit I (eIF3i) (Eukaryotic translation initiation factor 3 subunit 2) (TGF-beta receptor-interacting protein 1) (TRIP-1) (eIF-3-beta) (eIF3 p36)	0.22	8	9	0	6	0	2	7.14107	1.07071	3.72857	0	5	0	4	4.42665	-1.03015	4.08698
P51148	RAB5C	Ras-related protein Rab-5C (L1880) (RAB5L)	0.41	10	13	0	6	0	4	7.14107	1.07071	6.02621	0	5	0	8	4.42665	-1.03015	7.20588
P47755	CAPZA2	F-actin-capping protein subunit alpha-2 (CapZ alpha-2)	0.27	10	12	0	7	0	2	8.12786	1.07071	3.72857	0	5	0	7	4.42665	-1.03015	6.42575
Q13242	SRSF9	Serine/arginine-rich splicing factor 9 (Pre-mRNA-splicing factor SRp30C) (Splicing factor, arginine/serine-rich 9)	0.37	13	9	0	8	0	5	9.11508	1.07071	7.17592	0	5	0	4	4.42665	-1.03015	4.08698
Q14019	COTL1	Coactosin-like protein	0.25	14	10	0	8	0	6	9.11508	1.07071	8.32623	0	5	0	5	4.42665	-1.03015	4.8663
O75223	GGCT	Gamma-glutamylcyclotransferase (EC 2.3.2.4) (Cytochrome c-releasing factor 21)	0.28	7	9	0	3	0	4	4.18335	1.07071	6.02621	0	4	0	5	3.7178	-1.03015	4.8663
O15144	ARPC2	Actin-related protein 2/3 complex subunit 2 (Arp2/3 complex 34 kDa subunit) (p34-ARC)	0.29	13	12	0	8	0	5	9.11508	1.07071	7.17592	0	5	0	7	4.42665	-1.03015	6.42575
Q16629	SRSF7	Serine/arginine-rich splicing factor 7 (Splicing factor 9G8) (Splicing factor, arginine/serine-rich 7)	0.25	19	11	0	9	0	10	10.1027	1.07071	12.9334	0	5	0	6	4.42665	-1.03015	5.64589
P10599	TXN	Thioredoxin (Trx) (ATL-derived factor) (ADF) (Surface-associated sulphydryl protein) (SASP)	0.43	16	12	0	9	0	6	10.1027	1.07071	8.32623	0	5	0	7	4.42665	-1.03015	6.42575
A5Y5A3	0	PC1/MRPS28 fusion protein	0.18	13	11	0	11	0	3	12.0794	1.07071	4.87709	0	5	0	6	4.42665	-1.03015	5.64589
P46108	CRK	Adapter molecule crk (Proto-oncogene c-Crk) (p38)	0.23	1	9	0	1	0	0	2.21373	1.07071	1.43332	0	4	0	5	3.7178	-1.03015	4.8663
P62829	RPL23	60S ribosomal protein L23 (60S ribosomal protein L17)	0.26	2	6	0	1	0	1	2.21373	1.07071	2.58065	0	5	0	1	4.42665	-1.03015	1.75065
P02792	FTL	Ferritin light chain (Ferritin L subunit)	0.3	3	7	0	1	0	2	2.21373	1.07071	3.72857	0	5	0	2	4.42665	-1.03015	2.52916
P61457	PCBD1	Pterin-4-alpha-carbinolamine dehydratase (PHS) (EC 4.2.1.96) (4-alpha-hydroxy-tetrahydropterin dehydratase) (Dimerization cofactor of hepatocyte nuclear factor 1-alpha) (DCoH) (Dimerization cofactor of HNF1) (Phenylalanine hydroxylase-stimulating protein) (Pterin carbinolamine dehydratase) (PCD)	0.3	2	7	0	1	0	0	2.21373	1.07071	1.43332	0	5	0	2	4.42665	-1.03015	2.52916
Q99471	PFDN5	Prefoldin subunit 5 (C-Myc-binding protein Mm-1) (Myc modulator 1)	0.25	1	7	0	1	0	0	2.21373	1.07071	1.43332	0	5	0	2	4.42665	-1.03015	2.52916
P15428	HPGD	15-hydroxyprostaglandin dehydrogenase [NAD(+)] (15-PGDH) (EC 1.1.1.141) (Prostaglandin dehydrogenase 1)	0.21	1	8	0	1	0	0	2.21373	1.07071	1.43332	0	5	0	2	4.42665	-1.03015	2.52916
B4DWW1	ARL1	ADP-ribosylation factor-like protein 1 (cDNA FLJ51704, highly similar to ADP-ribosylation factor-like protein 1)	0.3	2	8	0	1	0	0	2.21373	1.07071	1.43332	0	5	0	3	4.42665	-1.03015	3.30794
Q7L9L4	MOB1B	MOB kinase activator 1B (Mob1 homolog 1A) (Mob1A) (Mob1B) (Mps one binder kinase activator-like 1A)	0.23	2	4	0	2	0	0	3.19832	1.07071	1.43332	0	4	0	1	3.7178	-1.03015	1.75065
P21291	CSRP1	Cysteine and glycine-rich protein 1 (Cysteine-rich protein 1) (CRP) (CRP1)	0.17	2	8	0	1	0	1	2.21373	1.07071	2.58065	0	5	0	5	4.42665	-1.03015	4.8663
Q99873	PRMT1	Protein arginine N-methyltransferase 1 (EC 2.1.1.-) (Histone-arginine N-methyltransferase PRMT1) (EC 2.1.1.125) (Interferon receptor 1-bound protein 4)	0.2	6	6	0	2	0	4	3.19832	1.07071	6.02621	0	5	0	1	4.42665	-1.03015	1.75065
P28070	PSMB4	Proteasome subunit beta type-4 (EC 3.4.25.1) (26 kDa prosomal protein) (HsBPROS26) (PROS-26) (Macropain beta chain) (Multicatalytic endopeptidase complex beta chain) (Proteasome beta chain) (Proteasome chain 3) (HsN3)	0.14	8	10	0	3	0	5	4.18335	1.07071	7.17592	0	3	0	7	3.00917	-1.03015	6.42575
Q9BT78	COPS4	COP9 signalosome complex subunit 4 (SGN4) (Signalosome subunit 4) (JAB1-containing signalosome subunit 4)	0.14	4	6	0	2	0	2	3.19832	1.07071	3.72857	0	5	0	2	4.42665	-1.03015	2.52916
Q9BY32	ITPA	Inosine triphosphate pyrophosphatase (ITPase) (Inosine triphosphatase) (EC 3.6.1.19) (Non-canonical purine NTP pyrophosphatase) (Non-standard purine NTP pyrophosphatase) (Nucleoside-triphosphate diphosphatase) (Nucleoside-triphosphate pyrophosphatase) (NTPase) (Putative oncogene protein hlc14-06-p)	0.22	2	7	0	2	0	1	3.19832	1.07071	2.58065	0	5	0	2	4.42665	-1.03015	2.52916
P61923	COPZ1	Coatomer subunit zeta-1 (Zeta-1-coat protein) (Zeta-1 COP)	0.29	2	7	0	2	0	1	3.19832	1.07071	2.58065	0	5	0	2	4.42665	-1.03015	2.52916
P49721	PSMB2	Proteasome subunit beta type-2 (EC 3.4.25.1) (Macropain subunit C7-I) (Multicatalytic endopeptidase complex subunit C7-I) (Proteasome component C7-I)	0.18	4	6	0	2	0	2	3.19832	1.07071	3.72857	0	3	0	3	3.00917	-1.03015	3.30794
Q15417	CNN3	Calponin-3 (Calponin, acidic isoform)	0.12	0	9	0	0	0	0	1.22958	1.07071	1.43332	0	5	0	0	4.42665	-1.03015	-1.02837
P37108	SRP14	Signal recognition particle 14 kDa protein (SRP14) (18 kDa Alu RNA-binding protein)	0.26	4	9	0	2	0	2	3.19832	1.07071	3.72857	0	5	0	4	4.42665	-1.03015	4.08698
Q8TCD5	NT5C	5'(3')-deoxyribonucleotidase, cytosolic type (EC 3.1.3.-) (Cytosolic 5',3'-pyrimidine nucleotidase) (Deoxy-5'-nucleotidase 1) (dNT-1)	0.24	2	11	0	2	0	1	3.19832	1.07071	2.58065	0	5	0	5	4.42665	-1.03015	4.8663
P08559	PDHA1	Pyruvate dehydrogenase E1 component subunit alpha, somatic form, mitochondrial (EC 1.2.4.1) (PDHE1-A type I)	0.079	5	5	0	2	0	3	3.19832	1.07071	4.87709	0	4	0	1	3.7178	-1.03015	1.75065
P61586	RHOA	Transforming protein RhoA (Rho cDNA clone 12) (h12)	0.1	5	10	0	2	0	3	3.19832	1.07071	4.87709	0	5	0	6	4.42665	-1.03015	5.64589
P11908	PRPS2	Ribose-phosphate pyrophosphokinase 2 (EC 2.7.6.1) (PPRibP) (Phosphoribosyl pyrophosphate synthase II) (PRS-II)	0.1	3	8	0	2	0	1	3.19832	1.07071	2.58065	0	5	0	6	4.42665	-1.03015	5.64589
O94760	DDAH1	N(G),N(G)-dimethylarginine dimethylaminohydrolase 1 (DDAH-1) (Dimethylarginine dimethylaminohydrolase 1) (EC 3.5.3.18) (DDAHI) (Dimethylargininase-1)	0.39	23	14	0	15	0	7	16.038	1.07071	9.47713	0	4	0	10	3.7178	-1.03015	8.76695
Q15365	PCBP1	Poly(rC)-binding protein 1 (Alpha-CP1) (Heterogeneous nuclear ribonucleoprotein E1) (hnRNP E1) (Nucleic acid-binding protein SUB2.3)	0.14	4	14	0	2	0	2	3.19832	1.07071	3.72857	0	5	0	9	4.42665	-1.03015	7.98628
Q71U42	BRL	Benzodiazepine receptor ligand	0.49	0	6	0	0	0	0	1.22958	1.07071	1.43332	0	5	0	2	4.42665	-1.03015	2.52916
O00217	NDUFS8	NADH dehydrogenase [ubiquinone] iron-sulfur protein 8, mitochondrial (EC 1.6.5.3) (EC 1.6.99.3) (Complex I-23kD) (CI-23kD) (NADH-ubiquinone oxidoreductase 23 kDa subunit) (TYKY subunit)	0.18	1	9	0	0	0	0	1.22958	1.07071	1.43332	0	5	0	4	4.42665	-1.03015	4.08698
F6RFD5	DSTN	Destrin	0.27	0	9	0	0	0	0	1.22958	1.07071	1.43332	0	5	0	5	4.42665	-1.03015	4.8663
P00326	ADH1C	Alcohol dehydrogenase 1C (EC 1.1.1.1) (Alcohol dehydrogenase subunit gamma)	0.13	0	11	0	0	0	0	1.22958	1.07071	1.43332	0	5	0	6	4.42665	-1.03015	5.64589
O94905	ERLIN2	Erlin-2 (Endoplasmic reticulum lipid raft-associated protein 2) (Stomatin-prohibitin-flotillin-HflC/K domain-containing protein 2) (SPFH domain-containing protein 2)	0.22	1	13	0	0	0	1	1.22958	1.07071	2.58065	0	5	0	8	4.42665	-1.03015	7.20588
P33316	DUT	Deoxyuridine 5'-triphosphate nucleotidohydrolase, mitochondrial (dUTPase) (EC 3.6.1.23) (dUTP pyrophosphatase)	0.13	3	5	0	1	0	2	2.21373	1.07071	3.72857	0	3	0	2	3.00917	-1.03015	2.52916
P62330	ARF6	ADP-ribosylation factor 6	0.31	3	7	0	2	0	1	3.19832	1.07071	2.58065	0	3	0	4	3.00917	-1.03015	4.08698
P28065	PSMB9	Proteasome subunit beta type-9 (EC 3.4.25.1) (Low molecular mass protein 2) (Macropain chain 7) (Multicatalytic endopeptidase complex chain 7) (Proteasome chain 7) (Proteasome subunit beta-1i) (Really interesting new gene 12 protein)	0.21	2	8	0	1	0	1	2.21373	1.07071	2.58065	0	3	0	5	3.00917	-1.03015	4.8663
Q92688	ANP32B	Acidic leucine-rich nuclear phosphoprotein 32 family member B (Acidic protein rich in leucines) (Putative HLA-DR-associated protein I-2) (PHAPI2) (Silver-stainable protein SSP29)	0.19	11	9	0	8	0	3	9.11508	1.07071	4.87709	0	3	0	6	3.00917	-1.03015	5.64589
Q9BX68	HINT2	Histidine triad nucleotide-binding protein 2, mitochondrial (HINT-2) (EC 3.-.-.-) (HINT-3) (HIT-17kDa) (PKCI-1-related HIT protein)	0.35	3	6	0	2	0	1	3.19832	1.07071	2.58065	0	3	0	4	3.00917	-1.03015	4.08698
P50583	NUDT2	Bis(5'-nucleosyl)-tetraphosphatase [asymmetrical] (EC 3.6.1.17) (Diadenosine 5',5'''-P1,P4-tetraphosphate asymmetrical hydrolase) (Ap4A hydrolase) (Ap4Aase) (Diadenosine tetraphosphatase) (Nucleoside diphosphate-linked moiety X motif 2) (Nudix motif 2)	0.22	0	5	0	0	0	0	1.22958	1.07071	1.43332	0	3	0	2	3.00917	-1.03015	2.52916
P09661	SNRPA1	U2 small nuclear ribonucleoprotein A' (U2 snRNP A')	0.2	3	4	0	3	0	0	4.18335	1.07071	1.43332	0	4	0	0	3.7178	-1.03015	-1.02837
B3KTT6	0	cDNA FLJ38699 fis, clone KIDNE2002168, highly similar to Short chain 3-hydroxyacyl-CoA dehydrogenase, mitochondrial (EC 1.1.1.35)	0.18	3	6	0	3	0	1	4.18335	1.07071	2.58065	0	4	0	2	3.7178	-1.03015	2.52916
Q96FQ6	S100A16	Protein S100-A16 (Aging-associated gene 13 protein) (Protein S100-F) (S100 calcium-binding protein A16)	0.37	5	7	0	3	0	2	4.18335	1.07071	3.72857	0	4	0	3	3.7178	-1.03015	3.30794
P61163	ACTR1A	Alpha-centractin (Centractin) (ARP1) (Actin-RPV) (Centrosome-associated actin homolog)	0.22	6	8	0	3	0	3	4.18335	1.07071	4.87709	0	4	0	4	3.7178	-1.03015	4.08698
O75340	PDCD6	Programmed cell death protein 6 (Apoptosis-linked gene 2 protein) (Probable calcium-binding protein ALG-2)	0.28	3	6	0	1	0	2	2.21373	1.07071	3.72857	0	3	0	3	3.00917	-1.03015	3.30794
P30049	ATP5D	ATP synthase subunit delta, mitochondrial (F-ATPase delta subunit)	0.14	6	8	0	3	0	3	4.18335	1.07071	4.87709	0	4	0	4	3.7178	-1.03015	4.08698
P31483	TIA1	Nucleolysin TIA-1 isoform p40 (RNA-binding protein TIA-1) (T-cell-restricted intracellular antigen-1) (TIA-1) (p40-TIA-1)	0.085	0	3	0	0	0	0	1.22958	1.07071	1.43332	0	3	0	0	3.00917	-1.03015	-1.02837
P82979	SARNP	SAP domain-containing ribonucleoprotein (Cytokine-induced protein of 29 kDa) (Nuclear protein Hcc-1) (Proliferation-associated cytokine-inducible protein CIP29)	0.27	7	6	0	3	0	4	4.18335	1.07071	6.02621	0	3	0	4	3.00917	-1.03015	4.08698
Q15404	RSU1	Ras suppressor protein 1 (RSP-1) (Rsu-1)	0.21	5	6	0	4	0	1	5.16882	1.07071	2.58065	0	4	0	1	3.7178	-1.03015	1.75065
B4DLN1	SLC25A10	Mitochondrial dicarboxylate carrier (Uncharacterized protein) (cDNA FLJ60124, highly similar to Mitochondrial dicarboxylate carrier)	0.11	6	6	0	4	0	2	5.16882	1.07071	3.72857	0	4	0	2	3.7178	-1.03015	2.52916
Q96FW1	OTUB1	Ubiquitin thioesterase OTUB1 (EC 3.4.19.12) (Deubiquitinating enzyme OTUB1) (OTU domain-containing ubiquitin aldehyde-binding protein 1) (Otubain-1) (hOTU1) (Ubiquitin-specific-processing protease OTUB1)	0.29	8	7	0	4	0	4	5.16882	1.07071	6.02621	0	4	0	3	3.7178	-1.03015	3.30794
O00487	PSMD14	26S proteasome non-ATPase regulatory subunit 14 (EC 3.4.19.-) (26S proteasome regulatory subunit RPN11) (26S proteasome-associated PAD1 homolog 1)	0.12	5	1	0	3	0	2	4.18335	1.07071	3.72857	0	2	0	0	2.30077	-1.03015	-1.02837
P25398	RPS12	40S ribosomal protein S12	0.14	8	8	0	4	0	4	5.16882	1.07071	6.02621	0	4	0	4	3.7178	-1.03015	4.08698
P05198	EIF2S1	Eukaryotic translation initiation factor 2 subunit 1 (Eukaryotic translation initiation factor 2 subunit alpha) (eIF-2-alpha) (eIF-2A) (eIF-2alpha)	0.17	9	5	0	5	0	4	6.15472	1.07071	6.02621	0	4	0	1	3.7178	-1.03015	1.75065
Q9BPW8	NIPSNAP1	Protein NipSnap homolog 1 (NipSnap1)	0.2	7	6	0	5	0	3	6.15472	1.07071	4.87709	0	4	0	2	3.7178	-1.03015	2.52916
A8K0P2	0	cDNA FLJ76209, highly similar to Homo sapiens inorganic pyrophosphatase 2 (PPA2), transcript variant 2, mRNA	0.23	9	7	0	5	0	5	6.15472	1.07071	7.17592	0	4	0	3	3.7178	-1.03015	3.30794
Q9UJZ1	STOML2	Stomatin-like protein 2, mitochondrial (SLP-2) (EPB72-like protein 2) (Paraprotein target 7) (Paratarg-7)	0.19	8	8	0	5	0	3	6.15472	1.07071	4.87709	0	4	0	4	3.7178	-1.03015	4.08698
P53597	SUCLG1	Succinyl-CoA ligase [ADP/GDP-forming] subunit alpha, mitochondrial (EC 6.2.1.4) (EC 6.2.1.5) (Succinyl-CoA synthetase subunit alpha) (SCS-alpha)	0.18	6	7	0	5	0	1	6.15472	1.07071	2.58065	0	4	0	4	3.7178	-1.03015	4.08698
E9PAV3	NACA	Nascent polypeptide-associated complex subunit alpha	0.027	11	9	0	5	0	6	6.15472	1.07071	8.32623	0	4	0	5	3.7178	-1.03015	4.8663
Q15056	EIF4H	Eukaryotic translation initiation factor 4H (eIF-4H) (Williams-Beuren syndrome chromosomal region 1 protein)	0.27	10	10	0	5	0	5	6.15472	1.07071	7.17592	0	4	0	6	3.7178	-1.03015	5.64589
O43324	EEF1E1	Eukaryotic translation elongation factor 1 epsilon-1 (Aminoacyl tRNA synthetase complex-interacting multifunctional protein 3) (Elongation factor p18) (Multisynthase complex auxiliary component p18)	0.17	5	3	0	2	0	3	3.19832	1.07071	4.87709	0	2	0	1	2.30077	-1.03015	1.75065
Q59G24	0	Activated RNA polymerase II transcription cofactor 4 variant (Fragment)	0.39	7	10	0	6	0	1	7.14107	1.07071	2.58065	0	4	0	6	3.7178	-1.03015	5.64589
P21695	GPD1	Glycerol-3-phosphate dehydrogenase [NAD(+)], cytoplasmic (GPD-C) (GPDH-C) (EC 1.1.1.8)	0.16	6	3	0	4	0	1	5.16882	1.07071	2.58065	0	3	0	0	3.00917	-1.03015	-1.02837
Q9UBR2	CTSZ	Cathepsin Z (EC 3.4.18.1) (Cathepsin P) (Cathepsin X)	0.11	5	6	0	2	0	3	3.19832	1.07071	4.87709	0	3	0	3	3.00917	-1.03015	3.30794
Q9Y696	CLIC4	Chloride intracellular channel protein 4 (Intracellular chloride ion channel protein p64H1)	0.063	0	5	0	0	0	0	1.22958	1.07071	1.43332	0	3	0	2	3.00917	-1.03015	2.52916
P48556	PSMD8	26S proteasome non-ATPase regulatory subunit 8 (26S proteasome regulatory subunit RPN12) (26S proteasome regulatory subunit S14) (p31)	0.1	1	2	0	1	0	0	2.21373	1.07071	1.43332	0	2	0	0	2.30077	-1.03015	-1.02837
Q9BRA2	TXNDC17	Thioredoxin domain-containing protein 17 (14 kDa thioredoxin-related protein) (TRP14) (Protein 42-9-9) (Thioredoxin-like protein 5)	0.27	9	6	0	7	0	2	8.12786	1.07071	3.72857	0	4	0	2	3.7178	-1.03015	2.52916
O75347	TBCA	Tubulin-specific chaperone A (TCP1-chaperonin cofactor A) (Tubulin-folding cofactor A) (CFA)	0.63	8	8	0	7	0	1	8.12786	1.07071	2.58065	0	4	0	4	3.7178	-1.03015	4.08698
Q13404	UBE2V1	Ubiquitin-conjugating enzyme E2 variant 1 (UEV-1) (CROC-1) (TRAF6-regulated IKK activator 1 beta Uev1A)	0.38	12	9	0	7	0	5	8.12786	1.07071	7.17592	0	4	0	6	3.7178	-1.03015	5.64589
Q6FGE5	S100A10	S100A10 protein (Fragment)	0.35	14	9	0	8	0	6	9.11508	1.07071	8.32623	0	4	0	5	3.7178	-1.03015	4.8663
P84103	SRSF3	Serine/arginine-rich splicing factor 3 (Pre-mRNA-splicing factor SRP20) (Splicing factor, arginine/serine-rich 3)	0.3	19	11	0	9	0	10	10.1027	1.07071	12.9334	0	4	0	7	3.7178	-1.03015	6.42575
P51858	HDGF	Hepatoma-derived growth factor (HDGF) (High mobility group protein 1-like 2) (HMG-1L2)	0.47	26	11	0	16	0	10	17.0288	1.07071	12.9334	0	4	0	7	3.7178	-1.03015	6.42575
P26447	S100A4	Protein S100-A4 (Calvasculin) (Metastasin) (Placental calcium-binding protein) (Protein Mts1) (S100 calcium-binding protein A4)	0.29	19	10	0	17	0	2	18.02	1.07071	3.72857	0	4	0	5	3.7178	-1.03015	4.8663
Q92882	OSTF1	Osteoclast-stimulating factor 1	0.18	2	7	0	1	0	1	2.21373	1.07071	2.58065	0	4	0	3	3.7178	-1.03015	3.30794
P00374	DHFR	Dihydrofolate reductase (EC 1.5.1.3)	0.2	1	5	0	1	0	0	2.21373	1.07071	1.43332	0	3	0	2	3.00917	-1.03015	2.52916
O96008	TOMM40	Mitochondrial import receptor subunit TOM40 homolog (Protein Haymaker) (Translocase of outer membrane 40 kDa subunit homolog) (p38.5)	0.12	1	10	0	1	0	1	2.21373	1.07071	2.58065	0	4	0	6	3.7178	-1.03015	5.64589
D6RD47	RPS23	40S ribosomal protein S23	0.17	5	4	0	2	0	3	3.19832	1.07071	4.87709	0	4	0	0	3.7178	-1.03015	-1.02837
P28062	PSMB8	Proteasome subunit beta type-8 (EC 3.4.25.1) (Low molecular mass protein 7) (Macropain subunit C13) (Multicatalytic endopeptidase complex subunit C13) (Proteasome component C13) (Proteasome subunit beta-5i) (Really interesting new gene 10 protein)	0.16	2	8	0	2	0	0	3.19832	1.07071	1.43332	0	2	0	6	2.30077	-1.03015	5.64589
Q2TAA2	IAH1	Isoamyl acetate-hydrolyzing esterase 1 homolog (EC 3.1.-.-)	0.24	3	3	0	2	0	1	3.19832	1.07071	2.58065	0	4	0	0	3.7178	-1.03015	-1.02837
Q59GX9	0	Ribosomal protein L5 variant (Fragment)	0.073	3	3	0	0	0	3	1.22958	1.07071	4.87709	0	4	0	0	3.7178	-1.03015	-1.02837
P42677	RPS27	40S ribosomal protein S27 (Metallopan-stimulin 1) (MPS-1)	0.3	1	4	0	0	0	1	1.22958	1.07071	2.58065	0	4	0	0	3.7178	-1.03015	-1.02837
B1PL87	0	Bid (Fragment)	0.38	2	6	0	1	0	1	2.21373	1.07071	2.58065	0	2	0	4	2.30077	-1.03015	4.08698
E9PKV2	MRPL17	39S ribosomal protein L17, mitochondrial (Fragment)	0.23	0	4	0	0	0	0	1.22958	1.07071	1.43332	0	4	0	0	3.7178	-1.03015	-1.02837
P61421	ATP6V0D1	V-type proton ATPase subunit d 1 (V-ATPase subunit d 1) (32 kDa accessory protein) (V-ATPase 40 kDa accessory protein) (V-ATPase AC39 subunit) (p39) (Vacuolar proton pump subunit d 1)	0.06	0	4	0	0	0	0	1.22958	1.07071	1.43332	0	4	0	0	3.7178	-1.03015	-1.02837
Q9Y277	VDAC3	Voltage-dependent anion-selective channel protein 3 (VDAC-3) (hVDAC3) (Outer mitochondrial membrane protein porin 3)	0.14	0	5	0	0	0	0	1.22958	1.07071	1.43332	0	4	0	0	3.7178	-1.03015	-1.02837
O75964	ATP5L	ATP synthase subunit g, mitochondrial (ATPase subunit g)	0.39	0	6	0	0	0	0	1.22958	1.07071	1.43332	0	4	0	1	3.7178	-1.03015	1.75065
Q00169	PITPNA	Phosphatidylinositol transfer protein alpha isoform (PI-TP-alpha) (PtdIns transfer protein alpha) (PtdInsTP alpha)	0.15	0	5	0	0	0	0	1.22958	1.07071	1.43332	0	4	0	1	3.7178	-1.03015	1.75065
Q9GZZ1	NAA50	N-alpha-acetyltransferase 50 (EC 2.3.1.-) (N-acetyltransferase 13) (N-acetyltransferase 5) (hNAT5) (N-acetyltransferase san homolog) (hSAN) (NatE catalytic subunit)	0.24	0	5	0	0	0	0	1.22958	1.07071	1.43332	0	4	0	1	3.7178	-1.03015	1.75065
Q9UBQ5	EIF3K	Eukaryotic translation initiation factor 3 subunit K (eIF3k) (Eukaryotic translation initiation factor 3 subunit 12) (Muscle-specific gene M9 protein) (PLAC-24) (eIF-3 p25) (eIF-3 p28)	0.19	1	6	0	0	0	1	1.22958	1.07071	2.58065	0	4	0	2	3.7178	-1.03015	2.52916
O60613	42248	15 kDa selenoprotein	0.27	0	6	0	0	0	0	1.22958	1.07071	1.43332	0	4	0	2	3.7178	-1.03015	2.52916
Q8TBT6	0	Putative uncharacterized protein (Fragment)	0.14	2	5	0	2	0	0	3.19832	1.07071	1.43332	0	4	0	1	3.7178	-1.03015	1.75065
P68400	CSNK2A1	Casein kinase II subunit alpha (CK II alpha) (EC 2.7.11.1)	0.064	1	2	0	1	0	0	2.21373	1.07071	1.43332	0	2	0	1	2.30077	-1.03015	1.75065
O95777	NAA38	N-alpha-acetyltransferase 38, NatC auxiliary subunit (U6 snRNA-associated Sm-like protein LSm8)	0.47	2	6	0	2	0	0	3.19832	1.07071	1.43332	0	4	0	2	3.7178	-1.03015	2.52916
P56385	ATP5I	ATP synthase subunit e, mitochondrial (ATPase subunit e)	0.35	6	7	0	2	0	3	3.19832	1.07071	4.87709	0	4	0	3	3.7178	-1.03015	3.30794
Q15008	PSMD6	26S proteasome non-ATPase regulatory subunit 6 (26S proteasome regulatory subunit RPN7) (26S proteasome regulatory subunit S10) (Breast cancer-associated protein SGA-113M) (Phosphonoformate immuno-associated protein 4) (Proteasome regulatory particle subunit p44S10) (p42A)	0.021	0	2	0	0	0	0	1.22958	1.07071	1.43332	0	2	0	0	2.30077	-1.03015	-1.02837
Q56VL3	OCIAD2	OCIA domain-containing protein 2 (Ovarian carcinoma immunoreactive antigen-like protein)	0.33	5	8	0	2	0	3	3.19832	1.07071	4.87709	0	4	0	4	3.7178	-1.03015	4.08698
P62993	GRB2	Growth factor receptor-bound protein 2 (Adapter protein GRB2) (Protein Ash) (SH2/SH3 adapter GRB2)	0.22	5	8	0	2	0	3	3.19832	1.07071	4.87709	0	4	0	4	3.7178	-1.03015	4.08698
O75947	ATP5H	ATP synthase subunit d, mitochondrial (ATPase subunit d)	0.46	4	10	0	2	0	2	3.19832	1.07071	3.72857	0	4	0	6	3.7178	-1.03015	5.64589
O15145	ARPC3	Actin-related protein 2/3 complex subunit 3 (Arp2/3 complex 21 kDa subunit) (p21-ARC)	0.25	3	10	0	2	0	1	3.19832	1.07071	2.58065	0	4	0	6	3.7178	-1.03015	5.64589
P43034	PAFAH1B1	Platelet-activating factor acetylhydrolase IB subunit alpha (Lissencephaly-1 protein) (LIS-1) (PAF acetylhydrolase 45 kDa subunit) (PAF-AH 45 kDa subunit) (PAF-AH alpha) (PAFAH alpha)	0.071	2	6	0	0	0	0	1.22958	1.07071	1.43332	0	4	0	2	3.7178	-1.03015	2.52916
Q9NVJ2	ARL8B	ADP-ribosylation factor-like protein 8B (ADP-ribosylation factor-like protein 10C) (Novel small G protein indispensable for equal chromosome segregation 1)	0.18	2	6	0	0	0	2	1.22958	1.07071	3.72857	0	4	0	3	3.7178	-1.03015	3.30794
P30043	BLVRB	Flavin reductase (NADPH) (FR) (EC 1.5.1.30) (Biliverdin reductase B) (BVR-B) (EC 1.3.1.24) (Biliverdin-IX beta-reductase) (Green heme-binding protein) (GHBP) (NADPH-dependent diaphorase) (NADPH-flavin reductase) (FLR)	0.19	5	11	0	2	0	3	3.19832	1.07071	4.87709	0	4	0	7	3.7178	-1.03015	6.42575
P61769	B2M	Beta-2-microglobulin [Cleaved into: Beta-2-microglobulin form pI 5.3]	0.19	3	11	0	2	0	2	3.19832	1.07071	3.72857	0	4	0	7	3.7178	-1.03015	6.42575
P60228	EIF3E	Eukaryotic translation initiation factor 3 subunit E (eIF3e) (Eukaryotic translation initiation factor 3 subunit 6) (Viral integration site protein INT-6 homolog) (eIF-3 p48)	0.074	1	7	0	0	0	1	1.22958	1.07071	2.58065	0	4	0	3	3.7178	-1.03015	3.30794
P62318	SNRPD3	Small nuclear ribonucleoprotein Sm D3 (Sm-D3) (snRNP core protein D3)	0.15	0	7	0	0	0	0	1.22958	1.07071	1.43332	0	4	0	3	3.7178	-1.03015	3.30794
Q96CN7	ISOC1	Isochorismatase domain-containing protein 1	0.17	0	7	0	0	0	0	1.22958	1.07071	1.43332	0	4	0	3	3.7178	-1.03015	3.30794
D3DSW3	PROSC	Proline synthetase co-transcribed homolog (Bacterial), isoform CRA_b	0.22	0	7	0	0	0	0	1.22958	1.07071	1.43332	0	4	0	3	3.7178	-1.03015	3.30794
O75531	BANF1	Barrier-to-autointegration factor (Breakpoint cluster region protein 1) [Cleaved into: Barrier-to-autointegration factor, N-terminally processed]	0.21	0	8	0	0	0	0	1.22958	1.07071	1.43332	0	4	0	4	3.7178	-1.03015	4.08698
P46439	GSTM5	Glutathione S-transferase Mu 5 (EC 2.5.1.18) (GST class-mu 5) (GSTM5-5)	0.24	0	8	0	0	0	0	1.22958	1.07071	1.43332	0	4	0	4	3.7178	-1.03015	4.08698
Q03013	GSTM4	Glutathione S-transferase Mu 4 (EC 2.5.1.18) (GST class-mu 4) (GST-Mu2) (GSTM4-4)	0.27	0	10	0	0	0	0	1.22958	1.07071	1.43332	0	4	0	6	3.7178	-1.03015	5.64589
O75832	PSMD10	26S proteasome non-ATPase regulatory subunit 10 (26S proteasome regulatory subunit p28) (Gankyrin) (p28(GANK))	0.16	0	5	0	0	0	0	1.22958	1.07071	1.43332	0	2	0	4	2.30077	-1.03015	4.08698
Q9HCY8	S100A14	Protein S100-A14 (S100 calcium-binding protein A14) (S114)	0.19	0	6	0	0	0	0	1.22958	1.07071	1.43332	0	2	0	4	2.30077	-1.03015	4.08698
I1SRC5	0	UBE2L3/KRAS fusion protein	0.18	2	7	0	2	0	0	3.19832	1.07071	1.43332	0	2	0	5	2.30077	-1.03015	4.8663
P62877	RBX1	E3 ubiquitin-protein ligase RBX1 (EC 6.3.2.-) (Protein ZYP) (RING finger protein 75) (RING-box protein 1) (Rbx1) (Regulator of cullins 1) [Cleaved into: E3 ubiquitin-protein ligase RBX1, N-terminally processed]	0.18	0	4	0	0	0	0	1.22958	1.07071	1.43332	0	2	0	2	2.30077	-1.03015	2.52916
Q13243	SRSF5	Serine/arginine-rich splicing factor 5 (Delayed-early protein HRS) (Pre-mRNA-splicing factor SRP40) (Splicing factor, arginine/serine-rich 5)	0.14	6	4	0	3	0	1	4.18335	1.07071	2.58065	0	3	0	1	3.00917	-1.03015	1.75065
Q9BWF3	RBM4	RNA-binding protein 4 (Lark homolog) (hLark) (RNA-binding motif protein 4) (RNA-binding motif protein 4a)	0.16	3	4	0	3	0	0	4.18335	1.07071	1.43332	0	3	0	1	3.00917	-1.03015	1.75065
O75608	LYPLA1	Acyl-protein thioesterase 1 (APT-1) (hAPT1) (EC 3.1.2.-) (Lysophospholipase 1) (Lysophospholipase I) (LPL-I) (LysoPLA I)	0.14	7	5	0	3	0	4	4.18335	1.07071	6.02621	0	3	0	2	3.00917	-1.03015	2.52916
Q99426	TBCB	Tubulin-folding cofactor B (Cytoskeleton-associated protein 1) (Cytoskeleton-associated protein CKAPI) (Tubulin-specific chaperone B)	0.13	4	5	0	3	0	1	4.18335	1.07071	2.58065	0	3	0	2	3.00917	-1.03015	2.52916
P62942	FKBP1A	Peptidyl-prolyl cis-trans isomerase FKBP1A (PPIase FKBP1A) (EC 5.2.1.8) (12 kDa FK506-binding protein) (12 kDa FKBP) (FKBP-12) (Calstabin-1) (FK506-binding protein 1A) (FKBP-1A) (Immunophilin FKBP12) (Rotamase)	0.25	7	6	0	3	0	4	4.18335	1.07071	6.02621	0	3	0	3	3.00917	-1.03015	3.30794
O00483	NDUFA4	NADH dehydrogenase [ubiquinone] 1 alpha subcomplex subunit 4 (Complex I-MLRQ) (CI-MLRQ) (NADH-ubiquinone oxidoreductase MLRQ subunit)	0.22	4	6	0	3	0	0	4.18335	1.07071	1.43332	0	3	0	3	3.00917	-1.03015	3.30794
P46926	GNPDA1	Glucosamine-6-phosphate isomerase 1 (EC 3.5.99.6) (Glucosamine-6-phosphate deaminase 1) (GNPDA 1) (GlcN6P deaminase 1) (Oscillin)	0.13	4	2	0	3	0	1	4.18335	1.07071	2.58065	0	2	0	0	2.30077	-1.03015	-1.02837
P26885	FKBP2	Peptidyl-prolyl cis-trans isomerase FKBP2 (PPIase FKBP2) (EC 5.2.1.8) (13 kDa FK506-binding protein) (13 kDa FKBP) (FKBP-13) (FK506-binding protein 2) (FKBP-2) (Immunophilin FKBP13) (Rotamase)	0.2	3	7	0	3	0	0	4.18335	1.07071	1.43332	0	3	0	4	3.00917	-1.03015	4.08698
O15511	ARPC5	Actin-related protein 2/3 complex subunit 5 (Arp2/3 complex 16 kDa subunit) (p16-ARC)	0.34	5	8	0	3	0	2	4.18335	1.07071	3.72857	0	3	0	5	3.00917	-1.03015	4.8663
P84090	ERH	Enhancer of rudimentary homolog	0.29	2	8	0	3	0	0	4.18335	1.07071	1.43332	0	3	0	5	3.00917	-1.03015	4.8663
Q5HYL6	DKFZp686E1899	Putative uncharacterized protein DKFZp686E1899	0.16	3	8	0	3	0	0	4.18335	1.07071	1.43332	0	3	0	5	3.00917	-1.03015	4.8663
Q9BRG1	VPS25	Vacuolar protein-sorting-associated protein 25 (hVps25) (Dermal papilla-derived protein 9) (ELL-associated protein of 20 kDa) (ESCRT-II complex subunit VPS25)	0.36	4	9	0	3	0	2	4.18335	1.07071	3.72857	0	3	0	6	3.00917	-1.03015	5.64589
P39687	ANP32A	Acidic leucine-rich nuclear phosphoprotein 32 family member A (Acidic nuclear phosphoprotein pp32) (Leucine-rich acidic nuclear protein) (LANP) (Mapmodulin) (Potent heat-stable protein phosphatase 2A inhibitor I1PP2A) (Putative HLA-DR-associated protein I) (PHAPI)	0.2	10	7	0	8	0	2	9.11508	1.07071	3.72857	0	2	0	5	2.30077	-1.03015	4.8663
P68036	UBE2L3	Ubiquitin-conjugating enzyme E2 L3 (EC 6.3.2.19) (L-UBC) (UbcH7) (Ubiquitin carrier protein L3) (Ubiquitin-conjugating enzyme E2-F1) (Ubiquitin-protein ligase L3)	0.31	1	10	0	0	0	0	1.22958	1.07071	1.43332	0	3	0	7	3.00917	-1.03015	6.42575
P42126	ECI1	Enoyl-CoA delta isomerase 1, mitochondrial (EC 5.3.3.8) (3,2-trans-enoyl-CoA isomerase) (Delta(3),Delta(2)-enoyl-CoA isomerase) (D3,D2-enoyl-CoA isomerase) (Dodecenoyl-CoA isomerase)	0.12	8	4	0	4	0	4	5.16882	1.07071	6.02621	0	3	0	1	3.00917	-1.03015	1.75065
Q8WW12	PCNP	PEST proteolytic signal-containing nuclear protein (PCNP) (PEST-containing nuclear protein)	0.36	8	4	0	4	0	4	5.16882	1.07071	6.02621	0	3	0	2	3.00917	-1.03015	2.52916
P24534	EEF1B2	Elongation factor 1-beta (EF-1-beta)	0.28	5	5	0	4	0	1	5.16882	1.07071	2.58065	0	3	0	2	3.00917	-1.03015	2.52916
Q9NP72	RAB18	Ras-related protein Rab-18	0.25	5	5	0	4	0	1	5.16882	1.07071	2.58065	0	3	0	2	3.00917	-1.03015	2.52916
P15153	RAC2	Ras-related C3 botulinum toxin substrate 2 (GX) (Small G protein) (p21-Rac2)	0.11	2	4	0	0	0	1	1.22958	1.07071	2.58065	0	2	0	2	2.30077	-1.03015	2.52916
P20339	RAB5A	Ras-related protein Rab-5A	0.28	6	8	0	4	0	0	5.16882	1.07071	1.43332	0	3	0	5	3.00917	-1.03015	4.8663
P62316	SNRPD2	Small nuclear ribonucleoprotein Sm D2 (Sm-D2) (snRNP core protein D2)	0.17	8	10	0	4	0	3	5.16882	1.07071	4.87709	0	3	0	7	3.00917	-1.03015	6.42575
Q9Y2Q3	GSTK1	Glutathione S-transferase kappa 1 (EC 2.5.1.18) (GST 13-13) (GST class-kappa) (GSTK1-1) (hGSTK1) (Glutathione S-transferase subunit 13)	0.29	12	5	0	5	0	6	6.15472	1.07071	8.32623	0	3	0	3	3.00917	-1.03015	3.30794
P00167	CYB5A	Cytochrome b5 (Microsomal cytochrome b5 type A) (MCB5)	0.27	6	6	0	5	0	1	6.15472	1.07071	2.58065	0	3	0	3	3.00917	-1.03015	3.30794
P49006	MARCKSL1	MARCKS-related protein (MARCKS-like protein 1) (Macrophage myristoylated alanine-rich C kinase substrate) (Mac-MARCKS) (MacMARCKS)	0.19	8	9	0	5	0	4	6.15472	1.07071	6.02621	0	3	0	6	3.00917	-1.03015	5.64589
P00491	PNP	Purine nucleoside phosphorylase (PNP) (EC 2.4.2.1) (Inosine phosphorylase) (Inosine-guanosine phosphorylase)	0.31	10	5	0	6	0	4	7.14107	1.07071	6.02621	0	3	0	2	3.00917	-1.03015	2.52916
P78417	GSTO1	Glutathione S-transferase omega-1 (GSTO-1) (EC 2.5.1.18) (Glutathione S-transferase omega 1-1) (GSTO 1-1) (Glutathione-dependent dehydroascorbate reductase) (EC 1.8.5.1) (Monomethylarsonic acid reductase) (MMA(V) reductase) (EC 1.20.4.2) (S-(Phenacyl)glutathione reductase) (SPG-R)	0.18	11	7	0	7	0	4	8.12786	1.07071	6.02621	0	3	0	4	3.00917	-1.03015	4.08698
Q15293	RCN1	Reticulocalbin-1	0.22	10	8	0	8	0	2	9.11508	1.07071	3.72857	0	3	0	5	3.00917	-1.03015	4.8663
P28072	PSMB6	Proteasome subunit beta type-6 (EC 3.4.25.1) (Macropain delta chain) (Multicatalytic endopeptidase complex delta chain) (Proteasome delta chain) (Proteasome subunit Y)	0.18	12	3	0	6	0	6	7.14107	1.07071	8.32623	0	1	0	2	1.59259	-1.03015	2.52916
P50238	CRIP1	Cysteine-rich protein 1 (CRP-1) (Cysteine-rich heart protein) (CRHP) (hCRHP) (Cysteine-rich intestinal protein) (CRIP)	0.21	9	4	0	5	0	4	6.15472	1.07071	6.02621	0	1	0	3	1.59259	-1.03015	3.30794
O43399	TPD52L2	Tumor protein D54 (hD54) (Tumor protein D52-like 2)	0.47	17	7	0	12	0	6	13.0684	1.07071	8.32623	0	3	0	4	3.00917	-1.03015	4.08698
P62241	RPS8	40S ribosomal protein S8	0.11	4	2	0	1	0	3	2.21373	1.07071	4.87709	0	3	0	0	3.00917	-1.03015	-1.02837
M0QXL5	FBL	rRNA 2'-O-methyltransferase fibrillarin (Fragment)	0.082	3	3	0	1	0	2	2.21373	1.07071	3.72857	0	3	0	0	3.00917	-1.03015	-1.02837
P12532	CKMT1A	Creatine kinase U-type, mitochondrial (EC 2.7.3.2) (Acidic-type mitochondrial creatine kinase) (Mia-CK) (Ubiquitous mitochondrial creatine kinase) (U-MtCK)	0.024	3	2	0	1	0	2	2.21373	1.07071	3.72857	0	3	0	0	3.00917	-1.03015	-1.02837
O75937	DNAJC8	DnaJ homolog subfamily C member 8 (Splicing protein spf31)	0.075	2	3	0	1	0	1	2.21373	1.07071	2.58065	0	3	0	0	3.00917	-1.03015	-1.02837
Q02252	ALDH6A1	Methylmalonate-semialdehyde dehydrogenase [acylating], mitochondrial (MMSDH) (Malonate-semialdehyde dehydrogenase [acylating]) (EC 1.2.1.18) (EC 1.2.1.27) (Aldehyde dehydrogenase family 6 member A1)	0.041	0	3	0	0	0	0	1.22958	1.07071	1.43332	0	2	1	0	2.30077	1.74762	-1.02837
P14324	FDPS	Farnesyl pyrophosphate synthase (FPP synthase) (FPS) (EC 2.5.1.10) ((2E,6E)-farnesyl diphosphate synthase) (Dimethylallyltranstransferase) (EC 2.5.1.1) (Farnesyl diphosphate synthase) (Geranyltranstransferase)	0.095	2	3	0	1	0	1	2.21373	1.07071	2.58065	0	3	0	0	3.00917	-1.03015	-1.02837
A8MWP7	NAA10	N-alpha-acetyltransferase 10	0.087	1	3	0	1	0	0	2.21373	1.07071	1.43332	0	3	0	0	3.00917	-1.03015	-1.02837
Q9NPD3	EXOSC4	Exosome complex component RRP41 (Exosome component 4) (Ribosomal RNA-processing protein 41) (p12A)	0.14	0	3	0	1	0	0	2.21373	1.07071	1.43332	0	3	0	0	3.00917	-1.03015	-1.02837
P61353	RPL27	60S ribosomal protein L27	0.21	1	3	0	1	0	0	2.21373	1.07071	1.43332	0	3	0	0	3.00917	-1.03015	-1.02837
Q6P4A8	PLBD1	Phospholipase B-like 1 (EC 3.1.1.-) (LAMA-like protein 1) (Lamina ancestor homolog 1) (Phospholipase B domain-containing protein 1)	0.052	2	4	0	1	0	1	2.21373	1.07071	2.58065	0	3	0	1	3.00917	-1.03015	1.75065
P00918	CA2	Carbonic anhydrase 2 (EC 4.2.1.1) (Carbonate dehydratase II) (Carbonic anhydrase C) (CAC) (Carbonic anhydrase II) (CA-II)	0.22	6	4	0	4	0	2	5.16882	1.07071	3.72857	0	2	0	2	2.30077	-1.03015	2.52916
O00422	SAP18	Histone deacetylase complex subunit SAP18 (18 kDa Sin3-associated polypeptide) (2HOR0202) (Cell growth-inhibiting gene 38 protein) (Sin3-associated polypeptide p18)	0.26	3	8	0	0	0	3	1.22958	1.07071	4.87709	0	2	0	6	2.30077	-1.03015	5.64589
P04818	TYMS	Thymidylate synthase (TS) (TSase) (EC 2.1.1.45)	0.064	0	3	0	0	0	0	1.22958	1.07071	1.43332	0	2	0	1	2.30077	-1.03015	1.75065
P11234	RALB	Ras-related protein Ral-B	0.33	11	1	0	6	0	5	7.14107	1.07071	7.17592	0	1	0	0	1.59259	-1.03015	-1.02837
P62750	RPL23A	60S ribosomal protein L23a	0.16	2	3	0	0	0	1	1.22958	1.07071	2.58065	0	3	0	0	3.00917	-1.03015	-1.02837
M0QXU7	TIMM44	Mitochondrial import inner membrane translocase subunit TIM44 (Fragment)	0.14	1	3	0	0	0	1	1.22958	1.07071	2.58065	0	3	0	0	3.00917	-1.03015	-1.02837
P46781	RPS9	40S ribosomal protein S9	0.16	1	3	0	0	0	1	1.22958	1.07071	2.58065	0	3	0	0	3.00917	-1.03015	-1.02837
Q9NUI1	DECR2	Peroxisomal 2,4-dienoyl-CoA reductase (pDCR) (EC 1.3.1.34) (2,4-dienoyl-CoA reductase 2)	0.14	0	3	0	0	0	0	1.22958	1.07071	1.43332	0	3	0	0	3.00917	-1.03015	-1.02837
Q9NR28	DIABLO	Diablo homolog, mitochondrial (Direct IAP-binding protein with low pI) (Second mitochondria-derived activator of caspase) (Smac)	0.26	10	6	0	4	0	6	5.16882	1.07071	8.32623	0	1	0	5	1.59259	-1.03015	4.8663
P28330	ACADL	Long-chain specific acyl-CoA dehydrogenase, mitochondrial (LCAD) (EC 1.3.8.8)	0.056	0	3	0	0	0	0	1.22958	1.07071	1.43332	0	3	0	0	3.00917	-1.03015	-1.02837
Q00796	SORD	Sorbitol dehydrogenase (EC 1.1.1.14) (L-iditol 2-dehydrogenase)	0.24	18	3	0	10	0	9	11.0909	1.07071	11.7807	0	2	0	1	2.30077	-1.03015	1.75065
Q7Z4H3	HDDC2	HD domain-containing protein 2 (Hepatitis C virus NS5A-transactivated protein 2) (HCV NS5A-transactivated protein 2)	0.15	2	5	0	1	0	1	2.21373	1.07071	2.58065	0	3	0	2	3.00917	-1.03015	2.52916
Q9UBV8	PEF1	Peflin (PEF protein with a long N-terminal hydrophobic domain) (Penta-EF hand domain-containing protein 1)	0.16	1	5	0	1	0	0	2.21373	1.07071	1.43332	0	3	0	2	3.00917	-1.03015	2.52916
Q9BVJ7	DUSP23	Dual specificity protein phosphatase 23 (EC 3.1.3.16) (EC 3.1.3.48) (Low molecular mass dual specificity phosphatase 3) (LDP-3) (VH1-like phosphatase Z)	0.3	1	5	0	1	0	0	2.21373	1.07071	1.43332	0	3	0	2	3.00917	-1.03015	2.52916
P17174	GOT1	Aspartate aminotransferase, cytoplasmic (cAspAT) (EC 2.6.1.1) (EC 2.6.1.3) (Cysteine aminotransferase, cytoplasmic) (Cysteine transaminase, cytoplasmic) (cCAT) (Glutamate oxaloacetate transaminase 1) (Transaminase A)	0.13	2	5	0	1	0	1	2.21373	1.07071	2.58065	0	2	0	3	2.30077	-1.03015	3.30794
Q9HAT2	SIAE	Sialate O-acetylesterase (EC 3.1.1.53) (H-Lse) (Sialic acid-specific 9-O-acetylesterase)	0.067	1	6	0	1	0	0	2.21373	1.07071	1.43332	0	3	0	3	3.00917	-1.03015	3.30794
P35270	SPR	Sepiapterin reductase (SPR) (EC 1.1.1.153)	0.23	1	6	0	1	0	0	2.21373	1.07071	1.43332	0	3	0	3	3.00917	-1.03015	3.30794
Q14257	RCN2	Reticulocalbin-2 (Calcium-binding protein ERC-55) (E6-binding protein) (E6BP)	0.12	1	6	0	1	0	0	2.21373	1.07071	1.43332	0	3	0	3	3.00917	-1.03015	3.30794
P63173	RPL38	60S ribosomal protein L38	0.33	1	6	0	1	0	0	2.21373	1.07071	1.43332	0	3	0	3	3.00917	-1.03015	3.30794
O95861	BPNT1	3'(2'),5'-bisphosphate nucleotidase 1 (EC 3.1.3.7) (Bisphosphate 3'-nucleotidase 1) (PAP-inositol 1,4-phosphatase) (PIP)	0.21	5	7	0	1	0	3	2.21373	1.07071	4.87709	0	3	0	4	3.00917	-1.03015	4.08698
P15121	AKR1B1	Aldose reductase (AR) (EC 1.1.1.21) (Aldehyde reductase) (Aldo-keto reductase family 1 member B1)	0.11	1	7	0	1	0	0	2.21373	1.07071	1.43332	0	3	0	4	3.00917	-1.03015	4.08698
P27361	MAPK3	Mitogen-activated protein kinase 3 (MAP kinase 3) (MAPK 3) (EC 2.7.11.24) (ERT2) (Extracellular signal-regulated kinase 1) (ERK-1) (Insulin-stimulated MAP2 kinase) (MAP kinase isoform p44) (p44-MAPK) (Microtubule-associated protein 2 kinase) (p44-ERK1)	0.13	5	1	0	2	0	3	3.19832	1.07071	4.87709	0	1	0	0	1.59259	-1.03015	-1.02837
Q9Y2V2	CARHSP1	Calcium-regulated heat stable protein 1 (Calcium-regulated heat-stable protein of 24 kDa) (CRHSP-24)	0.24	1	8	0	1	0	0	2.21373	1.07071	1.43332	0	3	0	5	3.00917	-1.03015	4.8663
Q9NRV9	HEBP1	Heme-binding protein 1 (p22HBP)	0.37	2	9	0	1	0	1	2.21373	1.07071	2.58065	0	3	0	6	3.00917	-1.03015	5.64589
Q96HS1	PGAM5	Serine/threonine-protein phosphatase PGAM5, mitochondrial (EC 3.1.3.16) (Bcl-XL-binding protein v68) (Phosphoglycerate mutase family member 5)	0.14	5	3	0	2	0	3	3.19832	1.07071	4.87709	0	3	0	0	3.00917	-1.03015	-1.02837
P55263	ADK	Adenosine kinase (AK) (EC 2.7.1.20) (Adenosine 5'-phosphotransferase)	0.072	1	4	0	0	0	1	1.22958	1.07071	2.58065	0	3	0	1	3.00917	-1.03015	1.75065
Q9Y3B4	SF3B14	Pre-mRNA branch site protein p14 (SF3b 14 kDa subunit)	0.28	3	3	0	2	0	1	3.19832	1.07071	2.58065	0	3	0	0	3.00917	-1.03015	-1.02837
P25815	S100P	Protein S100-P (Migration-inducing gene 9 protein) (MIG9) (Protein S100-E) (S100 calcium-binding protein P)	0.18	4	3	0	2	0	2	3.19832	1.07071	3.72857	0	3	0	1	3.00917	-1.03015	1.75065
Q96GC5	MRPL48	39S ribosomal protein L48, mitochondrial (L48mt) (MRP-L48)	0.22	3	3	0	2	0	1	3.19832	1.07071	2.58065	0	3	0	1	3.00917	-1.03015	1.75065
Q8WVJ2	NUDCD2	NudC domain-containing protein 2	0.24	2	4	0	2	0	0	3.19832	1.07071	1.43332	0	3	0	1	3.00917	-1.03015	1.75065
P68402	PAFAH1B2	Platelet-activating factor acetylhydrolase IB subunit beta (EC 3.1.1.47) (PAF acetylhydrolase 30 kDa subunit) (PAF-AH 30 kDa subunit) (PAF-AH subunit beta) (PAFAH subunit beta)	0.092	2	5	0	2	0	0	3.19832	1.07071	1.43332	0	3	0	2	3.00917	-1.03015	2.52916
P15927	RPA2	Replication protein A 32 kDa subunit (RP-A p32) (Replication factor A protein 2) (RF-A protein 2) (Replication protein A 34 kDa subunit) (RP-A p34)	0.13	3	3	0	2	0	1	3.19832	1.07071	2.58065	0	2	0	1	2.30077	-1.03015	1.75065
P49773	HINT1	Histidine triad nucleotide-binding protein 1 (EC 3.-.-.-) (Adenosine 5'-monophosphoramidase) (Protein kinase C inhibitor 1) (Protein kinase C-interacting protein 1) (PKCI-1)	0.22	4	2	0	2	0	2	3.19832	1.07071	3.72857	0	1	0	1	1.59259	-1.03015	1.75065
Q6FI81	CIAPIN1	Anamorsin (Cytokine-induced apoptosis inhibitor 1) (Fe-S cluster assembly protein DRE2 homolog)	0.074	2	2	0	1	0	1	2.21373	1.07071	2.58065	0	1	0	1	1.59259	-1.03015	1.75065
Q9UL42	PNMA2	Paraneoplastic antigen Ma2 (40 kDa neuronal protein) (Onconeuronal antigen Ma2) (Paraneoplastic neuronal antigen MM2)	0.049	0	2	0	0	0	0	1.22958	1.07071	1.43332	0	1	0	1	1.59259	-1.03015	1.75065
P14854	COX6B1	Cytochrome c oxidase subunit 6B1 (Cytochrome c oxidase subunit VIb isoform 1) (COX VIb-1)	0.2	3	8	0	2	0	1	3.19832	1.07071	2.58065	0	3	0	5	3.00917	-1.03015	4.8663
O43396	TXNL1	Thioredoxin-like protein 1 (32 kDa thioredoxin-related protein)	0.15	3	8	0	2	0	1	3.19832	1.07071	2.58065	0	3	0	5	3.00917	-1.03015	4.8663
Q9UMY4	SNX12	Sorting nexin-12	0.31	3	9	0	2	0	0	3.19832	1.07071	1.43332	0	3	0	5	3.00917	-1.03015	4.8663
Q08752	PPID	Peptidyl-prolyl cis-trans isomerase D (PPIase D) (EC 5.2.1.8) (40 kDa peptidyl-prolyl cis-trans isomerase) (Cyclophilin-40) (CYP-40) (Cyclophilin-related protein) (Rotamase D)	0.049	0	1	0	0	0	0	1.22958	1.07071	1.43332	0	1	0	0	1.59259	-1.03015	-1.02837
Q9UBW8	COPS7A	COP9 signalosome complex subunit 7a (SGN7a) (Signalosome subunit 7a) (Dermal papilla-derived protein 10) (JAB1-containing signalosome subunit 7a)	0.11	0	4	0	0	0	0	1.22958	1.07071	1.43332	0	3	0	1	3.00917	-1.03015	1.75065
Q53H12	AGK	Acylglycerol kinase, mitochondrial (hAGK) (EC 2.7.1.107) (EC 2.7.1.94) (Multiple substrate lipid kinase) (HsMuLK) (MuLK) (Multi-substrate lipid kinase)	0.043	0	3	0	0	0	0	1.22958	1.07071	1.43332	0	3	0	1	3.00917	-1.03015	1.75065
H0YN88	RPS17L	40S ribosomal protein S17 (40S ribosomal protein S17-like)	0.15	0	4	0	0	0	0	1.22958	1.07071	1.43332	0	3	0	1	3.00917	-1.03015	1.75065
O75431	MTX2	Metaxin-2 (Mitochondrial outer membrane import complex protein 2)	0.12	0	4	0	0	0	0	1.22958	1.07071	1.43332	0	3	0	1	3.00917	-1.03015	1.75065
P31689	DNAJA1	DnaJ homolog subfamily A member 1 (DnaJ protein homolog 2) (HSDJ) (Heat shock 40 kDa protein 4) (Heat shock protein J2) (HSJ-2) (Human DnaJ protein 2) (hDj-2)	0.033	0	2	0	0	0	0	1.22958	1.07071	1.43332	0	1	0	0	1.59259	-1.03015	-1.02837
E9PGA6	C1QTNF3	Complement C1q tumor necrosis factor-related protein 3	0.085	0	5	0	0	0	0	1.22958	1.07071	1.43332	0	3	0	2	3.00917	-1.03015	2.52916
O43765	SGTA	Small glutamine-rich tetratricopeptide repeat-containing protein alpha (Alpha-SGT) (Vpu-binding protein) (UBP)	0.11	0	5	0	0	0	0	1.22958	1.07071	1.43332	0	3	0	2	3.00917	-1.03015	2.52916
Q9UI30	TRMT112	tRNA methyltransferase 112 homolog (TRM112-like protein)	0.22	0	5	0	0	0	0	1.22958	1.07071	1.43332	0	3	0	2	3.00917	-1.03015	2.52916
P50897	PPT1	Palmitoyl-protein thioesterase 1 (PPT-1) (EC 3.1.2.22) (Palmitoyl-protein hydrolase 1)	0.082	0	3	0	0	0	0	1.22958	1.07071	1.43332	0	1	0	2	1.59259	-1.03015	2.52916
P00492	HPRT1	Hypoxanthine-guanine phosphoribosyltransferase (HGPRT) (HGPRTase) (EC 2.4.2.8)	0.17	2	6	0	2	0	0	3.19832	1.07071	1.43332	0	4	0	2	3.7178	-1.03015	2.52916
A8MVM1	CASP3	Caspase-3 subunit p12	0.12	0	3	0	0	0	0	1.22958	1.07071	1.43332	0	1	0	2	1.59259	-1.03015	2.52916
Q9NVD7	PARVA	Alpha-parvin (Actopaxin) (CH-ILKBP) (Calponin-like integrin-linked kinase-binding protein) (Matrix-remodeling-associated protein 2)	0.038	0	2	0	0	0	0	1.22958	1.07071	1.43332	0	2	0	1	2.30077	-1.03015	1.75065
Q13442	PDAP1	28 kDa heat- and acid-stable phosphoprotein (PDGF-associated protein) (PAP) (PDGFA-associated protein 1) (PAP1)	0.18	5	2	0	3	0	2	4.18335	1.07071	3.72857	0	2	0	0	2.30077	-1.03015	-1.02837
P24752	ACAT1	Acetyl-CoA acetyltransferase, mitochondrial (EC 2.3.1.9) (Acetoacetyl-CoA thiolase) (T2)	0.17	4	4	0	2	0	2	3.19832	1.07071	3.72857	0	2	0	2	2.30077	-1.03015	2.52916
Q12792	TWF1	Twinfilin-1 (Protein A6) (Protein tyrosine kinase 9)	0.08	3	3	0	3	0	1	4.18335	1.07071	2.58065	0	2	0	0	2.30077	-1.03015	-1.02837
Q96BR5	SELRC1	Sel1 repeat-containing protein 1 (Beta-lactamase hcp-like protein)	0.18	3	2	0	3	0	0	4.18335	1.07071	1.43332	0	2	0	0	2.30077	-1.03015	-1.02837
Q9UKM9	RALY	RNA-binding protein Raly (Autoantigen p542) (Heterogeneous nuclear ribonucleoprotein C-like 2) (hnRNP core protein C-like 2) (hnRNP associated with lethal yellow protein homolog)	0.16	7	2	0	3	0	4	4.18335	1.07071	6.02621	0	2	0	1	2.30077	-1.03015	1.75065
P10768	ESD	S-formylglutathione hydrolase (FGH) (EC 3.1.2.12) (Esterase D) (Methylumbelliferyl-acetate deacetylase) (EC 3.1.1.56)	0.13	5	3	0	3	0	2	4.18335	1.07071	3.72857	0	2	0	1	2.30077	-1.03015	1.75065
O14907	TAX1BP3	Tax1-binding protein 3 (Glutaminase-interacting protein 3) (Tax interaction protein 1) (TIP-1) (Tax-interacting protein 1)	0.26	4	3	0	3	0	1	4.18335	1.07071	2.58065	0	2	0	1	2.30077	-1.03015	1.75065
Q12915	Ibd1	Ibd1 protein (Fragment)	0.2	4	2	0	3	0	1	4.18335	1.07071	2.58065	0	2	0	1	2.30077	-1.03015	1.75065
C9JBI3	PSPH	Phosphoserine phosphatase (Fragment)	0.23	4	3	0	3	0	1	4.18335	1.07071	2.58065	0	2	0	1	2.30077	-1.03015	1.75065
P62888	RPL30	60S ribosomal protein L30	0.18	3	3	0	3	0	0	4.18335	1.07071	1.43332	0	2	0	1	2.30077	-1.03015	1.75065
Q9Y5K5	UCHL5	Ubiquitin carboxyl-terminal hydrolase isozyme L5 (UCH-L5) (EC 3.4.19.12) (Ubiquitin C-terminal hydrolase UCH37) (Ubiquitin thioesterase L5)	0.082	3	2	0	3	0	0	4.18335	1.07071	1.43332	0	2	0	1	2.30077	-1.03015	1.75065
P09669	COX6C	Cytochrome c oxidase subunit 6C (Cytochrome c oxidase polypeptide VIc)	0.2	6	4	0	3	0	3	4.18335	1.07071	4.87709	0	2	0	2	2.30077	-1.03015	2.52916
Q9H3K6	BOLA2	BolA-like protein 2	0.4	6	4	0	3	0	2	4.18335	1.07071	3.72857	0	2	0	2	2.30077	-1.03015	2.52916
A8K7W3	0	cDNA FLJ75780, highly similar to Homo sapiens SGT1, suppressor of G2 allele of SKP1 (SUGT1), mRNA	0.14	3	4	0	3	0	0	4.18335	1.07071	1.43332	0	2	0	2	2.30077	-1.03015	2.52916
Q9Y5Z4	HEBP2	Heme-binding protein 2 (Placental protein 23) (PP23) (Protein SOUL)	0.37	7	6	0	3	0	4	4.18335	1.07071	6.02621	0	2	0	3	2.30077	-1.03015	3.30794
P20674	COX5A	Cytochrome c oxidase subunit 5A, mitochondrial (Cytochrome c oxidase polypeptide Va)	0.22	4	5	0	3	0	1	4.18335	1.07071	2.58065	0	2	0	3	2.30077	-1.03015	3.30794
P83916	CBX1	Chromobox protein homolog 1 (HP1Hsbeta) (Heterochromatin protein 1 homolog beta) (HP1 beta) (Heterochromatin protein p25) (M31) (Modifier 1 protein) (p25beta)	0.19	3	5	0	3	0	0	4.18335	1.07071	1.43332	0	2	0	3	2.30077	-1.03015	3.30794
P05161	ISG15	Ubiquitin-like protein ISG15 (Interferon-induced 15 kDa protein) (Interferon-induced 17 kDa protein) (IP17) (Ubiquitin cross-reactive protein) (hUCRP)	0.23	6	7	0	3	0	3	4.18335	1.07071	4.87709	0	2	0	5	2.30077	-1.03015	4.8663
Q9BWD1	ACAT2	Acetyl-CoA acetyltransferase, cytosolic (EC 2.3.1.9) (Acetyl-CoA transferase-like protein) (Cytosolic acetoacetyl-CoA thiolase)	0.16	5	2	0	4	0	1	5.16882	1.07071	2.58065	0	2	0	0	2.30077	-1.03015	-1.02837
B4DEN6	0	cDNA FLJ55549, highly similar to 3-ketoacyl-CoA thiolase, peroxisomal (EC 2.3.1.16)	0.062	8	3	0	4	0	4	5.16882	1.07071	6.02621	0	2	0	1	2.30077	-1.03015	1.75065
Q86U62	0	Proteasome subunit beta type (EC 3.4.25.1)	0.11	8	4	0	4	0	4	5.16882	1.07071	6.02621	0	2	0	1	2.30077	-1.03015	1.75065
Q9BV40	VAMP8	Vesicle-associated membrane protein 8 (VAMP-8) (Endobrevin) (EDB)	0.31	6	3	0	4	0	2	5.16882	1.07071	3.72857	0	2	0	1	2.30077	-1.03015	1.75065
P04792	HSPB1	Heat shock protein beta-1 (HspB1) (28 kDa heat shock protein) (Estrogen-regulated 24 kDa protein) (Heat shock 27 kDa protein) (HSP 27) (Stress-responsive protein 27) (SRP27)	0.32	8	5	0	4	0	4	5.16882	1.07071	6.02621	0	1	0	3	1.59259	-1.03015	3.30794
P56537	EIF6	Eukaryotic translation initiation factor 6 (eIF-6) (B(2)GCN homolog) (B4 integrin interactor) (CAB) (p27(BBP))	0.12	6	4	0	4	0	2	5.16882	1.07071	3.72857	0	2	0	2	2.30077	-1.03015	2.52916
Q15102	PAFAH1B3	Platelet-activating factor acetylhydrolase IB subunit gamma (EC 3.1.1.47) (PAF acetylhydrolase 29 kDa subunit) (PAF-AH 29 kDa subunit) (PAF-AH subunit gamma) (PAFAH subunit gamma)	0.19	4	4	0	4	0	0	5.16882	1.07071	1.43332	0	2	0	2	2.30077	-1.03015	2.52916
Q13526	PIN1	Peptidyl-prolyl cis-trans isomerase NIMA-interacting 1 (EC 5.2.1.8) (Peptidyl-prolyl cis-trans isomerase Pin1) (PPIase Pin1) (Rotamase Pin1)	0.21	4	4	0	4	0	1	5.16882	1.07071	2.58065	0	2	0	3	2.30077	-1.03015	3.30794
P50402	EMD	Emerin	0.18	7	4	0	5	0	2	6.15472	1.07071	3.72857	0	2	0	2	2.30077	-1.03015	2.52916
D3DPK5	SH3BGRL3	SH3 domain binding glutamic acid-rich protein like 3, isoform CRA_a (Fragment)	0.14	7	7	0	5	0	2	6.15472	1.07071	3.72857	0	2	0	5	2.30077	-1.03015	4.8663
Q9H444	CHMP4B	Charged multivesicular body protein 4b (Chromatin-modifying protein 4b) (CHMP4b) (SNF7 homolog associated with Alix 1) (SNF7-2) (hSnf7-2) (Vacuolar protein sorting-associated protein 32-2) (Vps32-2) (hVps32-2)	0.27	9	2	0	6	0	3	7.14107	1.07071	4.87709	0	2	0	0	2.30077	-1.03015	-1.02837
P15374	UCHL3	Ubiquitin carboxyl-terminal hydrolase isozyme L3 (UCH-L3) (EC 3.4.19.12) (Ubiquitin thioesterase L3)	0.31	11	3	0	6	0	4	7.14107	1.07071	6.02621	0	2	0	1	2.30077	-1.03015	1.75065
P23919	DTYMK	Thymidylate kinase (EC 2.7.4.9) (dTMP kinase)	0.3	8	3	0	6	0	2	7.14107	1.07071	3.72857	0	2	0	1	2.30077	-1.03015	1.75065
H3BLU7	AKR7A2	Aflatoxin B1 aldehyde reductase member 2 (Fragment)	0.28	14	4	0	6	0	7	7.14107	1.07071	9.47713	0	2	0	2	2.30077	-1.03015	2.52916
Q13126	MTAP	S-methyl-5'-thioadenosine phosphorylase (EC 2.4.2.28) (5'-methylthioadenosine phosphorylase) (MTA phosphorylase) (MTAP) (MTAPase)	0.25	10	4	0	6	0	4	7.14107	1.07071	6.02621	0	2	0	2	2.30077	-1.03015	2.52916
P43487	RANBP1	Ran-specific GTPase-activating protein (Ran-binding protein 1) (RanBP1)	0.21	7	8	0	6	0	1	7.14107	1.07071	2.58065	0	2	0	6	2.30077	-1.03015	5.64589
Q9NQR4	NIT2	Omega-amidase NIT2 (EC 3.5.1.3) (Nitrilase homolog 2)	0.22	10	4	0	7	0	3	8.12786	1.07071	4.87709	0	2	0	2	2.30077	-1.03015	2.52916
P55212	CASP6	Caspase-6 (CASP-6) (EC 3.4.22.59) (Apoptotic protease Mch-2) [Cleaved into: Caspase-6 subunit p18; Caspase-6 subunit p11]	0.092	0	3	0	0	0	0	1.22958	1.07071	1.43332	0	1	0	2	1.59259	-1.03015	2.52916
P21912	SDHB	Succinate dehydrogenase [ubiquinone] iron-sulfur subunit, mitochondrial (EC 1.3.5.1) (Iron-sulfur subunit of complex II) (Ip)	0.15	1	4	0	0	0	0	1.22958	1.07071	1.43332	0	2	0	2	2.30077	-1.03015	2.52916
Q9H9B4	SFXN1	Sideroflexin-1 (Tricarboxylate carrier protein) (TCC)	0.18	3	2	0	1	0	2	2.21373	1.07071	3.72857	0	2	0	0	2.30077	-1.03015	-1.02837
P62854	RPS26	40S ribosomal protein S26	0.21	2	2	0	1	0	1	2.21373	1.07071	2.58065	0	2	0	0	2.30077	-1.03015	-1.02837
Q5VWZ2	LYPLAL1	Lysophospholipase-like protein 1 (EC 3.1.2.-)	0.08	2	2	0	1	0	1	2.21373	1.07071	2.58065	0	2	0	0	2.30077	-1.03015	-1.02837
Q15382	RHEB	GTP-binding protein Rheb (Ras homolog enriched in brain)	0.22	2	2	0	1	0	1	2.21373	1.07071	2.58065	0	2	0	0	2.30077	-1.03015	-1.02837
P19623	SRM	Spermidine synthase (SPDSY) (EC 2.5.1.16) (Putrescine aminopropyltransferase)	0.086	2	2	0	1	0	1	2.21373	1.07071	2.58065	0	2	0	0	2.30077	-1.03015	-1.02837
P48739	PITPNB	Phosphatidylinositol transfer protein beta isoform (PI-TP-beta) (PtdIns transfer protein beta) (PtdInsTP beta)	0.15	2	2	0	1	0	1	2.21373	1.07071	2.58065	0	2	0	0	2.30077	-1.03015	-1.02837
P14678	SNRPB	Small nuclear ribonucleoprotein-associated proteins B and B' (snRNP-B) (Sm protein B/B') (Sm-B/B') (SmB/B')	0.067	2	2	0	1	0	0	2.21373	1.07071	1.43332	0	2	0	0	2.30077	-1.03015	-1.02837
Q0VAB1	TIMM50	Translocase of inner mitochondrial membrane 50 homolog (S. cerevisiae)	0.099	1	2	0	1	0	0	2.21373	1.07071	1.43332	0	2	0	0	2.30077	-1.03015	-1.02837
Q9Y5M8	SRPRB	Signal recognition particle receptor subunit beta (SR-beta) (Protein APMCF1)	0.092	1	2	0	1	0	0	2.21373	1.07071	1.43332	0	2	0	0	2.30077	-1.03015	-1.02837
P62841	RPS15	40S ribosomal protein S15 (RIG protein)	0.09	4	3	0	1	0	3	2.21373	1.07071	4.87709	0	2	0	1	2.30077	-1.03015	1.75065
O15143	ARPC1B	Actin-related protein 2/3 complex subunit 1B (Arp2/3 complex 41 kDa subunit) (p41-ARC)	0.11	3	3	0	1	0	2	2.21373	1.07071	3.72857	0	2	0	1	2.30077	-1.03015	1.75065
Q03135	CAV1	Caveolin-1	0.16	0	11	0	0	0	0	1.22958	1.07071	1.43332	4	4	2	1	-1.13051	-1.6647	-2.40082
P07203	GPX1	Glutathione peroxidase 1 (GPx-1) (GSHPx-1) (EC 1.11.1.9) (Cellular glutathione peroxidase)	0.24	4	2	0	3	0	1	4.18335	1.07071	2.58065	0	1	0	1	1.59259	-1.03015	1.75065
P39748	FEN1	Flap endonuclease 1 (FEN-1) (EC 3.1.-.-) (DNase IV) (Flap structure-specific endonuclease 1) (Maturation factor 1) (MF1) (hFEN-1)	0.071	2	2	0	0	0	2	1.22958	1.07071	3.72857	0	2	0	0	2.30077	-1.03015	-1.02837
Q7L1Q6	BZW1	Basic leucine zipper and W2 domain-containing protein 1 (Protein Orf)	0.057	2	2	0	0	0	2	1.22958	1.07071	3.72857	0	2	0	0	2.30077	-1.03015	-1.02837
Q9P2R7	SUCLA2	Succinyl-CoA ligase [ADP-forming] subunit beta, mitochondrial (EC 6.2.1.5) (ATP-specific succinyl-CoA synthetase subunit beta) (Renal carcinoma antigen NY-REN-39) (Succinyl-CoA synthetase beta-A chain) (SCS-betaA)	0.056	2	2	0	0	0	2	1.22958	1.07071	3.72857	0	2	0	0	2.30077	-1.03015	-1.02837
P61513	RPL37A	60S ribosomal protein L37a	0.37	1	2	0	0	0	1	1.22958	1.07071	2.58065	0	2	0	0	2.30077	-1.03015	-1.02837
P62899	RPL31	60S ribosomal protein L31	0.25	1	2	0	0	0	1	1.22958	1.07071	2.58065	0	2	0	0	2.30077	-1.03015	-1.02837
Q9BRP8	WIBG	Partner of Y14 and mago (Protein wibg homolog)	0.13	1	2	0	0	0	1	1.22958	1.07071	2.58065	0	2	0	0	2.30077	-1.03015	-1.02837
Q14165	MLEC	Malectin	0.11	0	3	0	0	0	0	1.22958	1.07071	1.43332	0	2	0	0	2.30077	-1.03015	-1.02837
Q99961	SH3GL1	Endophilin-A2 (EEN fusion partner of MLL) (Endophilin-2) (Extra eleven-nineteen leukemia fusion gene protein) (EEN) (SH3 domain protein 2B) (SH3 domain-containing GRB2-like protein 1)	0.054	0	3	0	0	0	0	1.22958	1.07071	1.43332	0	2	0	0	2.30077	-1.03015	-1.02837
P12694	BCKDHA	2-oxoisovalerate dehydrogenase subunit alpha, mitochondrial (EC 1.2.4.4) (Branched-chain alpha-keto acid dehydrogenase E1 component alpha chain) (BCKDE1A) (BCKDH E1-alpha)	0.1	1	2	0	0	0	0	1.22958	1.07071	1.43332	0	2	0	0	2.30077	-1.03015	-1.02837
P61254	RPL26	60S ribosomal protein L26	0.11	0	2	0	0	0	0	1.22958	1.07071	1.43332	0	2	0	0	2.30077	-1.03015	-1.02837
P53680	AP2S1	AP-2 complex subunit sigma (Adapter-related protein complex 2 subunit sigma) (Adaptor protein complex AP-2 subunit sigma) (Clathrin assembly protein 2 sigma small chain) (Clathrin coat assembly protein AP17) (Clathrin coat-associated protein AP17) (HA2 17 kDa subunit) (Plasma membrane adaptor AP-2 17 kDa protein) (Sigma2-adaptin)	0.13	0	2	0	0	0	0	1.22958	1.07071	1.43332	0	2	0	0	2.30077	-1.03015	-1.02837
Q96DV6	RPS6	40S ribosomal protein S6	0.072	0	2	0	0	0	0	1.22958	1.07071	1.43332	0	2	0	0	2.30077	-1.03015	-1.02837
P18124	RPL7	60S ribosomal protein L7	0.085	0	2	0	0	0	0	1.22958	1.07071	1.43332	0	2	0	0	2.30077	-1.03015	-1.02837
P41223	BUD31	Protein BUD31 homolog (Protein EDG-2) (Protein G10 homolog)	0.13	0	2	0	0	0	0	1.22958	1.07071	1.43332	0	2	0	0	2.30077	-1.03015	-1.02837
Q8TEA8	DTD1	D-tyrosyl-tRNA(Tyr) deacylase 1 (EC 3.1.-.-) (DNA-unwinding element-binding protein B) (DUE-B) (Histidyl-tRNA synthase-related)	0.15	0	2	0	0	0	0	1.22958	1.07071	1.43332	0	2	0	0	2.30077	-1.03015	-1.02837
Q9BRX2	PELO	Protein pelota homolog (EC 3.1.-.-)	0.039	0	2	0	0	0	0	1.22958	1.07071	1.43332	0	2	0	0	2.30077	-1.03015	-1.02837
Q9NZL9	MAT2B	Methionine adenosyltransferase 2 subunit beta (Methionine adenosyltransferase II beta) (MAT II beta) (Putative dTDP-4-keto-6-deoxy-D-glucose 4-reductase)	0.075	0	2	0	0	0	0	1.22958	1.07071	1.43332	0	2	0	0	2.30077	-1.03015	-1.02837
J3KN00	NDUFA13	NADH dehydrogenase (Ubiquinone) 1 alpha subcomplex, 13 (NADH dehydrogenase [ubiquinone] 1 alpha subcomplex subunit 13)	0.26	4	3	0	0	0	5	1.22958	1.07071	7.17592	0	2	0	1	2.30077	-1.03015	1.75065
G3V434	COQ6	Ubiquinone biosynthesis monooxygenase COQ6	0.085	0	1	0	0	0	0	1.22958	1.07071	1.43332	0	2	0	1	2.30077	-1.03015	1.75065
B4DDI9	0	NADPH:adrenodoxin oxidoreductase, mitochondrial (EC 1.18.1.6)	0.045	0	3	0	0	0	0	1.22958	1.07071	1.43332	0	2	0	1	2.30077	-1.03015	1.75065
Q9Y3C6	PPIL1	Peptidyl-prolyl cis-trans isomerase-like 1 (PPIase) (EC 5.2.1.8) (Rotamase PPIL1)	0.2	0	3	0	0	0	0	1.22958	1.07071	1.43332	0	2	0	1	2.30077	-1.03015	1.75065
Q08623	HDHD1	Pseudouridine-5'-monophosphatase (5'-PsiMPase) (EC 3.1.3.n6) (Haloacid dehalogenase-like hydrolase domain-containing protein 1) (Haloacid dehalogenase-like hydrolase domain-containing protein 1A) (Protein GS1)	0.12	0	3	0	0	0	0	1.22958	1.07071	1.43332	0	2	0	1	2.30077	-1.03015	1.75065
P51570	GALK1	Galactokinase (EC 2.7.1.6) (Galactose kinase)	0.1	6	1	0	4	0	2	5.16882	1.07071	3.72857	0	1	0	0	1.59259	-1.03015	-1.02837
P05089	ARG1	Arginase-1 (EC 3.5.3.1) (Liver-type arginase) (Type I arginase)	0.059	0	3	0	0	0	0	1.22958	1.07071	1.43332	0	2	0	1	2.30077	-1.03015	1.75065
Q9Y5P6	GMPPB	Mannose-1-phosphate guanyltransferase beta (EC 2.7.7.13) (GDP-mannose pyrophosphorylase B) (GTP-mannose-1-phosphate guanylyltransferase beta)	0.092	0	3	0	0	0	0	1.22958	1.07071	1.43332	0	2	0	1	2.30077	-1.03015	1.75065
M0QYK5	U2AF1L4	Splicing factor U2AF 26 kDa subunit	0.21	0	2	0	0	0	0	1.22958	1.07071	1.43332	0	2	0	1	2.30077	-1.03015	1.75065
Q5R3I4	TTC38	Tetratricopeptide repeat protein 38 (TPR repeat protein 38)	0.053	0	3	0	0	0	0	1.22958	1.07071	1.43332	0	2	0	1	2.30077	-1.03015	1.75065
P61960	UFM1	Ubiquitin-fold modifier 1	0.27	0	3	0	0	0	0	1.22958	1.07071	1.43332	0	2	0	1	2.30077	-1.03015	1.75065
Q99653	CHP1	Calcineurin B homologous protein 1 (Calcineurin B-like protein) (Calcium-binding protein CHP) (Calcium-binding protein p22) (EF-hand calcium-binding domain-containing protein p22)	0.11	1	1	0	1	0	0	2.21373	1.07071	1.43332	0	1	0	0	1.59259	-1.03015	-1.02837
F8VW96	CSRP2	Cysteine and glycine-rich protein 2	0.1	1	4	0	0	0	1	1.22958	1.07071	2.58065	0	2	0	2	2.30077	-1.03015	2.52916
P31937	HIBADH	3-hydroxyisobutyrate dehydrogenase, mitochondrial (HIBADH) (EC 1.1.1.31)	0.14	8	3	0	5	0	3	6.15472	1.07071	4.87709	0	1	0	2	1.59259	-1.03015	2.52916
P36404	ARL2	ADP-ribosylation factor-like protein 2	0.12	0	4	0	0	0	0	1.22958	1.07071	1.43332	0	2	0	2	2.30077	-1.03015	2.52916
P53004	BLVRA	Biliverdin reductase A (BVR A) (EC 1.3.1.24) (Biliverdin-IX alpha-reductase)	0.084	0	4	0	0	0	0	1.22958	1.07071	1.43332	0	2	0	2	2.30077	-1.03015	2.52916
Q9NXG2	THUMPD1	THUMP domain-containing protein 1	0.074	0	3	0	0	0	0	1.22958	1.07071	1.43332	0	2	0	2	2.30077	-1.03015	2.52916
A2VDF0	FUOM	Fucose mutarotase (EC 5.1.3.n2)	0.2	0	3	0	0	0	0	1.22958	1.07071	1.43332	0	2	0	2	2.30077	-1.03015	2.52916
P61225	RAP2B	Ras-related protein Rap-2b	0.13	3	3	0	1	0	2	2.21373	1.07071	3.72857	0	2	0	1	2.30077	-1.03015	1.75065
Q92572	AP3S1	AP-3 complex subunit sigma-1 (AP-3 complex subunit sigma-3A) (Adapter-related protein complex 3 subunit sigma-1) (Clathrin-associated/assembly/adapter protein, small 3) (Sigma-3A-adaptin) (Sigma3A-adaptin) (Sigma-adaptin 3a)	0.15	3	3	0	1	0	2	2.21373	1.07071	3.72857	0	2	0	1	2.30077	-1.03015	1.75065
Q9NUQ9	FAM49B	Protein FAM49B (L1)	0.083	3	3	0	1	0	2	2.21373	1.07071	3.72857	0	2	0	1	2.30077	-1.03015	1.75065
B2R6X6	0	Peptidyl-prolyl cis-trans isomerase (EC 5.2.1.8)	0.082	2	3	0	1	0	1	2.21373	1.07071	2.58065	0	2	0	1	2.30077	-1.03015	1.75065
H0Y8X4	DNPH1	2'-deoxynucleoside 5'-phosphate N-hydrolase 1 (Fragment)	0.14	1	2	0	1	0	0	2.21373	1.07071	1.43332	0	2	0	1	2.30077	-1.03015	1.75065
P45973	CBX5	Chromobox protein homolog 5 (Antigen p25) (Heterochromatin protein 1 homolog alpha) (HP1 alpha)	0.1	1	3	0	1	0	0	2.21373	1.07071	1.43332	0	2	0	1	2.30077	-1.03015	1.75065
Q86WA6	BPHL	Valacyclovir hydrolase (VACVase) (Valacyclovirase) (EC 3.1.-.-) (Biphenyl hydrolase-like protein) (Biphenyl hydrolase-related protein) (Bph-rp) (Breast epithelial mucin-associated antigen) (MCNAA)	0.15	1	3	0	1	0	0	2.21373	1.07071	1.43332	0	2	0	1	2.30077	-1.03015	1.75065
Q9UBI6	GNG12	Guanine nucleotide-binding protein G(I)/G(S)/G(O) subunit gamma-12	0.32	1	3	0	1	0	0	2.21373	1.07071	1.43332	0	2	0	1	2.30077	-1.03015	1.75065
Q86SZ2	TRAPPC6B	Trafficking protein particle complex subunit 6B	0.11	1	3	0	1	0	0	2.21373	1.07071	1.43332	0	2	0	1	2.30077	-1.03015	1.75065
P06730	EIF4E	Eukaryotic translation initiation factor 4E (eIF-4E) (eIF4E) (eIF-4F 25 kDa subunit) (mRNA cap-binding protein)	0.13	3	4	0	1	0	2	2.21373	1.07071	3.72857	0	2	0	2	2.30077	-1.03015	2.52916
P62857	RPS28	40S ribosomal protein S28	0.3	3	4	0	1	0	2	2.21373	1.07071	3.72857	0	2	0	2	2.30077	-1.03015	2.52916
Q9H0R4	HDHD2	Haloacid dehalogenase-like hydrolase domain-containing protein 2	0.14	2	4	0	1	0	1	2.21373	1.07071	2.58065	0	2	0	2	2.30077	-1.03015	2.52916
Q9HC38	GLOD4	Glyoxalase domain-containing protein 4	0.19	2	4	0	1	0	1	2.21373	1.07071	2.58065	0	2	0	2	2.30077	-1.03015	2.52916
Q15126	PMVK	Phosphomevalonate kinase (PMKase) (hPMK) (EC 2.7.4.2)	0.17	2	4	0	1	0	1	2.21373	1.07071	2.58065	0	2	0	2	2.30077	-1.03015	2.52916
Q9UJC5	SH3BGRL2	SH3 domain-binding glutamic acid-rich-like protein 2 (Fovea-associated SH3 domain-binding protein)	0.33	2	4	0	1	0	1	2.21373	1.07071	2.58065	0	2	0	2	2.30077	-1.03015	2.52916
K7EM18	EIF1	Eukaryotic translation initiation factor 1	0.27	0	3	0	0	0	0	1.22958	1.07071	1.43332	0	2	0	2	2.30077	-1.03015	2.52916
Q86YQ0	HZGJ	HZGJ	0.052	1	4	0	1	0	0	2.21373	1.07071	1.43332	0	2	0	2	2.30077	-1.03015	2.52916
O75935	DCTN3	Dynactin subunit 3 (Dynactin complex subunit 22 kDa subunit) (p22)	0.15	1	4	0	1	0	0	2.21373	1.07071	1.43332	0	2	0	2	2.30077	-1.03015	2.52916
H0Y9V9	RPL9	60S ribosomal protein L9 (Fragment)	0.17	1	4	0	1	0	0	2.21373	1.07071	1.43332	0	2	0	2	2.30077	-1.03015	2.52916
O43617	TRAPPC3	Trafficking protein particle complex subunit 3 (BET3 homolog)	0.11	1	4	0	1	0	0	2.21373	1.07071	1.43332	0	2	0	2	2.30077	-1.03015	2.52916
Q9NQP4	PFDN4	Prefoldin subunit 4 (Protein C-1)	0.28	1	5	0	1	0	0	2.21373	1.07071	1.43332	0	2	0	2	2.30077	-1.03015	2.52916
P07602	PSAP	Prosaposin (Proactivator polypeptide) [Cleaved into: Saposin-A (Protein A); Saposin-B-Val; Saposin-B (Cerebroside sulfate activator) (CSAct) (Dispersin) (Sphingolipid activator protein 1) (SAP-1) (Sulfatide/GM1 activator); Saposin-C (A1 activator) (Co-beta-glucosidase) (Glucosylceramidase activator) (Sphingolipid activator protein 2) (SAP-2); Saposin-D (Component C) (Protein C)]	0.063	1	7	0	0	0	0	1.22958	1.07071	1.43332	0	2	0	5	2.30077	-1.03015	4.8663
P25325	MPST	3-mercaptopyruvate sulfurtransferase (MST) (EC 2.8.1.2)	0.16	2	5	0	1	0	0	2.21373	1.07071	1.43332	0	2	0	3	2.30077	-1.03015	3.30794
Q6NVY1	HIBCH	3-hydroxyisobutyryl-CoA hydrolase, mitochondrial (EC 3.1.2.4) (3-hydroxyisobutyryl-coenzyme A hydrolase) (HIB-CoA hydrolase) (HIBYL-CoA-H)	0.12	5	2	0	2	0	3	3.19832	1.07071	4.87709	0	2	0	0	2.30077	-1.03015	-1.02837
Q86V81	ALYREF	THO complex subunit 4 (Tho4) (Ally of AML-1 and LEF-1) (Aly/REF export factor) (Transcriptional coactivator Aly/REF) (bZIP-enhancing factor BEF)	0.093	3	2	0	2	0	2	3.19832	1.07071	3.72857	0	2	0	0	2.30077	-1.03015	-1.02837
Q9HAV7	GRPEL1	GrpE protein homolog 1, mitochondrial (HMGE) (Mt-GrpE#1)	0.092	3	2	0	2	0	1	3.19832	1.07071	2.58065	0	2	0	0	2.30077	-1.03015	-1.02837
Q9GZP4	PITHD1	PITH domain-containing protein 1	0.18	3	2	0	2	0	0	3.19832	1.07071	1.43332	0	2	0	0	2.30077	-1.03015	-1.02837
Q13907	IDI1	Isopentenyl-diphosphate Delta-isomerase 1 (EC 5.3.3.2) (Isopentenyl pyrophosphate isomerase 1) (IPP isomerase 1) (IPPI1)	0.15	1	2	0	2	0	0	3.19832	1.07071	1.43332	0	2	0	0	2.30077	-1.03015	-1.02837
Q9ULC4	MCTS1	Malignant T-cell-amplified sequence 1 (MCT-1) (Multiple copies T-cell malignancies)	0.2	0	4	0	0	0	0	1.22958	1.07071	1.43332	0	1	0	3	1.59259	-1.03015	3.30794
Q9NP79	VTA1	Vacuolar protein sorting-associated protein VTA1 homolog (Dopamine-responsive gene 1 protein) (DRG-1) (LYST-interacting protein 5) (LIP5) (SKD1-binding protein 1) (SBP1)	0.075	4	3	0	2	0	2	3.19832	1.07071	3.72857	0	2	0	1	2.30077	-1.03015	1.75065
B7Z3K9	0	Fructose-bisphosphate aldolase (EC 4.1.2.13)	0.12	5	1	0	2	0	3	3.19832	1.07071	4.87709	0	1	0	0	1.59259	-1.03015	-1.02837
Q9NZ45	CISD1	CDGSH iron-sulfur domain-containing protein 1 (MitoNEET)	0.26	2	3	0	2	0	1	3.19832	1.07071	2.58065	0	2	0	1	2.30077	-1.03015	1.75065
Q9GZT3	SLIRP	SRA stem-loop-interacting RNA-binding protein, mitochondrial	0.29	2	3	0	2	0	0	3.19832	1.07071	1.43332	0	2	0	1	2.30077	-1.03015	1.75065
Q13405	MRPL49	39S ribosomal protein L49, mitochondrial (L49mt) (MRP-L49) (Neighbor of FAU) (NOF) (Protein NOF1)	0.3	2	3	0	2	0	0	3.19832	1.07071	1.43332	0	2	0	1	2.30077	-1.03015	1.75065
B4DQI6	TRA2A	Transformer-2 protein homolog alpha (cDNA FLJ50614, highly similar to Transformer-2 protein homolog)	0.18	2	3	0	2	0	0	3.19832	1.07071	1.43332	0	2	0	1	2.30077	-1.03015	1.75065
Q9UL25	RAB21	Ras-related protein Rab-21	0.19	5	4	0	2	0	3	3.19832	1.07071	4.87709	0	2	0	2	2.30077	-1.03015	2.52916
P00387	CYB5R3	NADH-cytochrome b5 reductase 3 (B5R) (Cytochrome b5 reductase) (EC 1.6.2.2) (Diaphorase-1) [Cleaved into: NADH-cytochrome b5 reductase 3 membrane-bound form; NADH-cytochrome b5 reductase 3 soluble form]	0.1	4	0	0	2	0	2	3.19832	1.07071	3.72857	0	1	0	0	1.59259	-1.03015	-1.02837
O95372	LYPLA2	Acyl-protein thioesterase 2 (APT-2) (EC 3.1.2.-) (Lysophospholipase II) (LPL-II) (LysoPLA II)	0.1	4	4	0	2	0	2	3.19832	1.07071	3.72857	0	2	0	2	2.30077	-1.03015	2.52916
P62070	RRAS2	Ras-related protein R-Ras2 (Ras-like protein TC21) (Teratocarcinoma oncogene)	0.29	4	5	0	2	0	2	3.19832	1.07071	3.72857	0	2	0	2	2.30077	-1.03015	2.52916
P50224	SULT1A3	Sulfotransferase 1A3/1A4 (ST1A3/ST1A4) (EC 2.8.2.1) (Aryl sulfotransferase 1A3/1A4) (Catecholamine-sulfating phenol sulfotransferase) (HAST3) (M-PST) (Monoamine-sulfating phenol sulfotransferase) (Placental estrogen sulfotransferase) (Sulfotransferase, monoamine-preferring) (Thermolabile phenol sulfotransferase) (TL-PST)	0.19	3	4	0	2	0	1	3.19832	1.07071	2.58065	0	2	0	2	2.30077	-1.03015	2.52916
P80217	IFI35	Interferon-induced 35 kDa protein (IFP 35) (Ifi-35)	0.15	3	4	0	2	0	1	3.19832	1.07071	2.58065	0	2	0	2	2.30077	-1.03015	2.52916
Q9H4A6	GOLPH3	Golgi phosphoprotein 3 (Coat protein GPP34) (Mitochondrial DNA absence factor) (MIDAS)	0.15	3	4	0	2	0	1	3.19832	1.07071	2.58065	0	2	0	2	2.30077	-1.03015	2.52916
H7C2G3	C21orf33	ES1 protein homolog, mitochondrial (Fragment)	0.15	5	6	0	2	0	3	3.19832	1.07071	4.87709	0	2	0	3	2.30077	-1.03015	3.30794
Q8NCW5	APOA1BP	NAD(P)H-hydrate epimerase (EC 5.1.99.6) (Apolipoprotein A-I-binding protein) (AI-BP) (NAD(P)HX epimerase) (YjeF N-terminal domain-containing protein 1) (YjeF_N1)	0.16	3	6	0	2	0	1	3.19832	1.07071	2.58065	0	2	0	3	2.30077	-1.03015	3.30794
Q9NR31	SAR1A	GTP-binding protein SAR1a (COPII-associated small GTPase)	0.11	3	5	0	2	0	1	3.19832	1.07071	2.58065	0	2	0	3	2.30077	-1.03015	3.30794
P20962	PTMS	Parathymosin	0.24	3	5	0	2	0	1	3.19832	1.07071	2.58065	0	2	0	3	2.30077	-1.03015	3.30794
P52566	ARHGDIB	Rho GDP-dissociation inhibitor 2 (Rho GDI 2) (Ly-GDI) (Rho-GDI beta)	0.14	3	5	0	2	0	1	3.19832	1.07071	2.58065	0	2	0	5	2.30077	-1.03015	4.8663
O95881	TXNDC12	Thioredoxin domain-containing protein 12 (EC 1.8.4.2) (Endoplasmic reticulum resident protein 18) (ER protein 18) (ERp18) (Endoplasmic reticulum resident protein 19) (ER protein 19) (ERp19) (Thioredoxin-like protein p19) (hTLP19)	0.24	0	5	0	0	0	0	1.22958	1.07071	1.43332	0	2	0	3	2.30077	-1.03015	3.30794
K7EMC7	CYGB	Cytoglobin	0.093	0	5	0	0	0	0	1.22958	1.07071	1.43332	0	2	0	3	2.30077	-1.03015	3.30794
P55145	MANF	Mesencephalic astrocyte-derived neurotrophic factor (Arginine-rich protein) (Protein ARMET)	0.19	0	6	0	0	0	0	1.22958	1.07071	1.43332	0	2	0	4	2.30077	-1.03015	4.08698
Q9BWJ5	SF3B5	Splicing factor 3B subunit 5 (SF3b5) (Pre-mRNA-splicing factor SF3b 10 kDa subunit)	0.28	0	6	0	0	0	0	1.22958	1.07071	1.43332	0	2	0	4	2.30077	-1.03015	4.08698
P10253	GAA	Lysosomal alpha-glucosidase (EC 3.2.1.20) (Acid maltase) (Aglucosidase alfa) [Cleaved into: 76 kDa lysosomal alpha-glucosidase; 70 kDa lysosomal alpha-glucosidase]	0.047	1	9	0	1	0	0	2.21373	1.07071	1.43332	1	3	1	4	1.67146	-1.03016	2.27014
P55809	OXCT1	Succinyl-CoA:3-ketoacid coenzyme A transferase 1, mitochondrial (EC 2.8.3.5) (3-oxoacid CoA-transferase 1) (Somatic-type succinyl-CoA:3-oxoacid CoA-transferase) (SCOT-s)	0.044	0	2	0	0	0	0	1.22958	1.07071	1.43332	0	1	2	0	1.59259	2.52478	-1.02837
P22352	GPX3	Glutathione peroxidase 3 (GPx-3) (GSHPx-3) (EC 1.11.1.9) (Extracellular glutathione peroxidase) (Plasma glutathione peroxidase) (GPx-P) (GSHPx-P)	0.14	1	8	0	0	0	1	1.22958	1.07071	2.58065	0	2	0	6	2.30077	-1.03015	5.64589
Q13510	ASAH1	Acid ceramidase (AC) (ACDase) (Acid CDase) (EC 3.5.1.23) (Acylsphingosine deacylase) (N-acylsphingosine amidohydrolase) (Putative 32 kDa heart protein) (PHP32) [Cleaved into: Acid ceramidase subunit alpha; Acid ceramidase subunit beta]	0.17	0	8	0	0	0	0	1.22958	1.07071	1.43332	0	2	0	6	2.30077	-1.03015	5.64589
Q9UM22	EPDR1	Mammalian ependymin-related protein 1 (MERP-1) (Upregulated in colorectal cancer gene 1 protein)	0.13	0	8	0	0	0	0	1.22958	1.07071	1.43332	0	2	0	6	2.30077	-1.03015	5.64589
P09455	RBP1	Retinol-binding protein 1 (Cellular retinol-binding protein) (CRBP) (Cellular retinol-binding protein I) (CRBP-I)	0.39	0	11	0	0	0	0	1.22958	1.07071	1.43332	0	2	0	9	2.30077	-1.03015	7.98628
O60925	PFDN1	Prefoldin subunit 1	0.38	4	1	0	3	0	1	4.18335	1.07071	2.58065	0	1	0	0	1.59259	-1.03015	-1.02837
Q9UBS4	DNAJB11	DnaJ homolog subfamily B member 11 (APOBEC1-binding protein 2) (ABBP-2) (DnaJ protein homolog 9) (ER-associated DNAJ) (ER-associated Hsp40 co-chaperone) (Endoplasmic reticulum DNA J domain-containing protein 3) (ER-resident protein ERdj3) (ERdj3) (ERj3p) (HEDJ) (Human DnaJ protein 9) (hDj-9) (PWP1-interacting protein 4)	0.12	4	1	0	3	0	1	4.18335	1.07071	2.58065	0	1	0	0	1.59259	-1.03015	-1.02837
Q96EY8	MMAB	Cob(I)yrinic acid a,c-diamide adenosyltransferase, mitochondrial (EC 2.5.1.17) (Cob(I)alamin adenosyltransferase) (Methylmalonic aciduria type B protein)	0.17	4	1	0	3	0	1	4.18335	1.07071	2.58065	0	1	0	0	1.59259	-1.03015	-1.02837
P32322	PYCR1	Pyrroline-5-carboxylate reductase 1, mitochondrial (P5C reductase 1) (P5CR 1) (EC 1.5.1.2)	0.14	3	1	0	3	0	0	4.18335	1.07071	1.43332	0	1	0	0	1.59259	-1.03015	-1.02837
E9PNP3	AAMDC	Mth938 domain-containing protein	0.18	3	1	0	3	0	0	4.18335	1.07071	1.43332	0	1	0	0	1.59259	-1.03015	-1.02837
P30533	LRPAP1	Alpha-2-macroglobulin receptor-associated protein (Alpha-2-MRAP) (Low density lipoprotein receptor-related protein-associated protein 1) (RAP)	0.048	3	1	0	3	0	0	4.18335	1.07071	1.43332	0	1	0	0	1.59259	-1.03015	-1.02837
Q9H910	HN1L	Hematological and neurological expressed 1-like protein (HN1-like protein)	0.22	3	1	0	3	0	0	4.18335	1.07071	1.43332	0	1	0	0	1.59259	-1.03015	-1.02837
O15305	PMM2	Phosphomannomutase 2 (PMM 2) (EC 5.4.2.8)	0.13	6	2	0	3	0	3	4.18335	1.07071	4.87709	0	1	0	1	1.59259	-1.03015	1.75065
P49247	RPIA	Ribose-5-phosphate isomerase (EC 5.3.1.6) (Phosphoriboisomerase)	0.11	5	2	0	3	0	1	4.18335	1.07071	2.58065	0	1	0	1	1.59259	-1.03015	1.75065
E9PE20	SRP9	Signal recognition particle 9 kDa protein	0.18	2	3	0	3	0	0	4.18335	1.07071	1.43332	0	1	0	2	1.59259	-1.03015	2.52916
P54920	NAPA	Alpha-soluble NSF attachment protein (SNAP-alpha) (N-ethylmaleimide-sensitive factor attachment protein alpha)	0.2	6	4	0	3	0	3	4.18335	1.07071	4.87709	0	1	0	3	1.59259	-1.03015	3.30794
Q96EK6	GNPNAT1	Glucosamine 6-phosphate N-acetyltransferase (EC 2.3.1.4) (Phosphoglucosamine acetylase) (Phosphoglucosamine transacetylase)	0.14	1	1	0	0	0	1	1.22958	1.07071	2.58065	0	1	0	1	1.59259	-1.03015	1.75065
E5RIP7	IMPA1	Inositol monophosphatase 1 (Fragment)	0.21	7	2	0	4	0	3	5.16882	1.07071	4.87709	0	1	0	1	1.59259	-1.03015	1.75065
O75822	EIF3J	Eukaryotic translation initiation factor 3 subunit J (eIF3j) (Eukaryotic translation initiation factor 3 subunit 1) (eIF-3-alpha) (eIF3 p35)	0.16	7	2	0	4	0	3	5.16882	1.07071	4.87709	0	1	0	1	1.59259	-1.03015	1.75065
Q13630	TSTA3	GDP-L-fucose synthase (EC 1.1.1.271) (GDP-4-keto-6-deoxy-D-mannose-3,5-epimerase-4-reductase) (Protein FX) (Red cell NADP(H)-binding protein) (Short-chain dehydrogenase/reductase family 4E member 1)	0.22	10	2	0	5	0	5	6.15472	1.07071	7.17592	0	1	0	1	1.59259	-1.03015	1.75065
Q9UEH5	NDUFV2	24-kDa subunit of complex I (EC 1.6.5.3) (Fragment)	0.17	8	2	0	5	0	3	6.15472	1.07071	4.87709	0	1	0	1	1.59259	-1.03015	1.75065
O14579	COPE	Coatomer subunit epsilon (Epsilon-coat protein) (Epsilon-COP)	0.13	7	2	0	5	0	2	6.15472	1.07071	3.72857	0	1	0	1	1.59259	-1.03015	1.75065
Q9Y2Q9	MRPS28	28S ribosomal protein S28, mitochondrial (MRP-S28) (S28mt) (28S ribosomal protein S35, mitochondrial) (MRP-S35) (S35mt)	0.21	6	2	0	5	0	2	6.15472	1.07071	3.72857	0	1	0	1	1.59259	-1.03015	1.75065
P55769	NHP2L1	NHP2-like protein 1 (High mobility group-like nuclear protein 2 homolog 1) (OTK27) (SNU13 homolog) (hSNU13) (U4/U6.U5 tri-snRNP 15.5 kDa protein) [Cleaved into: NHP2-like protein 1, N-terminally processed]	0.18	3	3	0	5	0	1	6.15472	1.07071	2.58065	0	1	0	2	1.59259	-1.03015	2.52916
P15559	NQO1	NAD(P)H dehydrogenase [quinone] 1 (EC 1.6.5.2) (Azoreductase) (DT-diaphorase) (DTD) (Menadione reductase) (NAD(P)H:quinone oxidoreductase 1) (Phylloquinone reductase) (Quinone reductase 1) (QR1)	0.15	13	0	0	6	0	7	7.14107	1.07071	9.47713	0	0	0	0	-1.13041	-1.03015	-1.02837
Q9Y371	SH3GLB1	Endophilin-B1 (Bax-interacting factor 1) (Bif-1) (SH3 domain-containing GRB2-like protein B1)	0.099	5	0	0	4	0	1	5.16882	1.07071	2.58065	0	0	0	0	-1.13041	-1.03015	-1.02837
Q9UHV9	PFDN2	Prefoldin subunit 2	0.21	7	1	0	6	0	1	7.14107	1.07071	2.58065	0	1	0	0	1.59259	-1.03015	-1.02837
O76070	SNCG	Gamma-synuclein (Breast cancer-specific gene 1 protein) (Persyn) (Synoretin) (SR)	0.52	10	1	0	9	0	2	10.1027	1.07071	3.72857	0	1	0	0	1.59259	-1.03015	-1.02837
B4DJ89	POLR2E	Polymerase (RNA) II (DNA directed) polypeptide E, 25kDa, isoform CRA_c (cDNA FLJ55074, highly similar to DNA-directed RNA polymerase II 23 kDa polypeptide (EC 2.7.7.6))	0.2	2	1	0	1	0	1	2.21373	1.07071	2.58065	0	1	0	0	1.59259	-1.03015	-1.02837
B4DNF5	0	cDNA FLJ59260, highly similar to Protein FAM82B	0.089	2	1	0	1	0	1	2.21373	1.07071	2.58065	0	1	0	0	1.59259	-1.03015	-1.02837
H0Y5R6	UROD	Uroporphyrinogen decarboxylase (Fragment)	0.092	2	1	0	1	0	1	2.21373	1.07071	2.58065	0	1	0	0	1.59259	-1.03015	-1.02837
Q9BV86	NTMT1	N-terminal Xaa-Pro-Lys N-methyltransferase 1 (EC 2.1.1.244) (Alpha N-terminal protein methyltransferase 1A) (Methyltransferase-like protein 11A) (N-terminal RCC1 methyltransferase) (X-Pro-Lys N-terminal protein methyltransferase 1A) (NTM1A) [Cleaved into: N-terminal Xaa-Pro-Lys N-methyltransferase 1, N-terminally processed]	0.13	2	1	0	1	0	1	2.21373	1.07071	2.58065	0	1	0	0	1.59259	-1.03015	-1.02837
Q14696	MESDC2	LDLR chaperone MESD (Mesoderm development candidate 2) (Mesoderm development protein) (Renal carcinoma antigen NY-REN-61)	0.13	2	1	0	1	0	1	2.21373	1.07071	2.58065	0	1	0	0	1.59259	-1.03015	-1.02837
P36551	CPOX	Coproporphyrinogen-III oxidase, mitochondrial (COX) (Coprogen oxidase) (Coproporphyrinogenase) (EC 1.3.3.3)	0.059	2	1	0	1	0	1	2.21373	1.07071	2.58065	0	1	0	0	1.59259	-1.03015	-1.02837
Q16740	CLPP	Putative ATP-dependent Clp protease proteolytic subunit, mitochondrial (EC 3.4.21.92) (Endopeptidase Clp)	0.079	2	1	0	1	0	1	2.21373	1.07071	2.58065	0	1	0	0	1.59259	-1.03015	-1.02837
O43678	NDUFA2	NADH dehydrogenase [ubiquinone] 1 alpha subcomplex subunit 2 (Complex I-B8) (CI-B8) (NADH-ubiquinone oxidoreductase B8 subunit)	0.1	1	1	0	1	0	0	2.21373	1.07071	1.43332	0	1	0	0	1.59259	-1.03015	-1.02837
O14548	COX7A2L	Cytochrome c oxidase subunit 7A-related protein, mitochondrial (COX7a-related protein) (Cytochrome c oxidase subunit VIIa-related protein) (EB1)	0.18	1	1	0	1	0	0	2.21373	1.07071	1.43332	0	1	0	0	1.59259	-1.03015	-1.02837
B4DE64	0	cDNA FLJ52456, moderately similar to Programmed cell death protein 5	0.18	0	1	0	1	0	0	2.21373	1.07071	1.43332	0	1	0	0	1.59259	-1.03015	-1.02837
Q9NTX5	ECHDC1	Ethylmalonyl-CoA decarboxylase (EC 4.1.1.94) (Enoyl-CoA hydratase domain-containing protein 1) (Methylmalonyl-CoA decarboxylase) (MMCD) (EC 4.1.1.41)	0.091	2	1	0	1	0	0	2.21373	1.07071	1.43332	0	1	0	0	1.59259	-1.03015	-1.02837
P62310	LSM3	U6 snRNA-associated Sm-like protein LSm3	0.14	1	1	0	1	0	0	2.21373	1.07071	1.43332	0	1	0	0	1.59259	-1.03015	-1.02837
Q9BTT0	ANP32E	Acidic leucine-rich nuclear phosphoprotein 32 family member E (LANP-like protein) (LANP-L)	0.11	1	1	0	1	0	0	2.21373	1.07071	1.43332	0	1	0	0	1.59259	-1.03015	-1.02837
O75380	NDUFS6	NADH dehydrogenase [ubiquinone] iron-sulfur protein 6, mitochondrial (Complex I-13kD-A) (CI-13kD-A) (NADH-ubiquinone oxidoreductase 13 kDa-A subunit)	0.19	1	2	0	1	0	0	2.21373	1.07071	1.43332	0	0	0	2	-1.13041	-1.03015	2.52916
P50440	GATM	Glycine amidinotransferase, mitochondrial (EC 2.1.4.1) (L-arginine:glycine amidinotransferase) (Transamidinase)	0.069	0	4	0	0	0	0	1.22958	1.07071	1.43332	0	1	0	3	1.59259	-1.03015	3.30794
P50453	SERPINB9	Serpin B9 (Cytoplasmic antiproteinase 3) (CAP-3) (CAP3) (Peptidase inhibitor 9) (PI-9)	0.1	5	0	0	2	0	3	3.19832	1.07071	4.87709	0	0	0	0	-1.13041	-1.03015	-1.02837
Q9HB07	C12orf10	UPF0160 protein MYG1, mitochondrial	0.085	2	1	0	0	0	2	1.22958	1.07071	3.72857	0	1	0	0	1.59259	-1.03015	-1.02837
Q9Y6E2	BZW2	Basic leucine zipper and W2 domain-containing protein 2	0.057	2	1	0	0	0	2	1.22958	1.07071	3.72857	0	1	0	0	1.59259	-1.03015	-1.02837
O43837	IDH3B	Isocitrate dehydrogenase [NAD] subunit beta, mitochondrial (EC 1.1.1.41) (Isocitric dehydrogenase subunit beta) (NAD(+)-specific ICDH subunit beta)	0.078	2	1	0	0	0	1	1.22958	1.07071	2.58065	0	1	0	0	1.59259	-1.03015	-1.02837
P67870	CSNK2B	Casein kinase II subunit beta (CK II beta) (Phosvitin) (Protein G5a)	0.079	1	1	0	0	0	1	1.22958	1.07071	2.58065	0	1	0	0	1.59259	-1.03015	-1.02837
Q96CT7	CCDC124	Coiled-coil domain-containing protein 124	0.1	1	1	0	0	0	1	1.22958	1.07071	2.58065	0	1	0	0	1.59259	-1.03015	-1.02837
Q9H9J2	MRPL44	39S ribosomal protein L44, mitochondrial (L44mt) (MRP-L44) (EC 3.1.26.-)	0.096	1	1	0	0	0	1	1.22958	1.07071	2.58065	0	1	0	0	1.59259	-1.03015	-1.02837
F5GXS7	METAP1	Methionine aminopeptidase (EC 3.4.11.18)	0.062	1	1	0	0	0	1	1.22958	1.07071	2.58065	0	1	0	0	1.59259	-1.03015	-1.02837
Q9BSH4	TACO1	Translational activator of cytochrome c oxidase 1 (Coiled-coil domain-containing protein 44) (Translational activator of mitochondrially-encoded cytochrome c oxidase I)	0.057	1	1	0	0	0	1	1.22958	1.07071	2.58065	0	1	0	0	1.59259	-1.03015	-1.02837
Q9Y221	NIP7	60S ribosome subunit biogenesis protein NIP7 homolog (KD93)	0.094	1	1	0	0	0	1	1.22958	1.07071	2.58065	0	1	0	0	1.59259	-1.03015	-1.02837
Q14192	FHL2	Four and a half LIM domains protein 2 (FHL-2) (LIM domain protein DRAL) (Skeletal muscle LIM-protein 3) (SLIM-3)	0.065	3	1	0	2	0	1	3.19832	1.07071	2.58065	0	0	0	1	-1.13041	-1.03015	1.75065
O76071	CIAO1	Probable cytosolic iron-sulfur protein assembly protein CIAO1 (WD repeat-containing protein 39)	0.047	1	1	0	0	0	0	1.22958	1.07071	1.43332	0	1	0	0	1.59259	-1.03015	-1.02837
P13984	GTF2F2	General transcription factor IIF subunit 2 (EC 3.6.4.12) (ATP-dependent helicase GTF2F2) (General transcription factor IIF 30 kDa subunit) (Transcription initiation factor IIF subunit beta) (TFIIF-beta) (Transcription initiation factor RAP30)	0.076	1	1	0	0	0	0	1.22958	1.07071	1.43332	0	1	0	0	1.59259	-1.03015	-1.02837
P57735	RAB25	Ras-related protein Rab-25 (CATX-8)	0.15	5	2	0	0	0	5	1.22958	1.07071	7.17592	0	1	0	1	1.59259	-1.03015	1.75065
Q9UHY7	ENOPH1	Enolase-phosphatase E1 (EC 3.1.3.77) (2,3-diketo-5-methylthio-1-phosphopentane phosphatase) (MASA homolog)	0.1	2	2	0	0	0	2	1.22958	1.07071	3.72857	0	1	0	1	1.59259	-1.03015	1.75065
Q9ULV4	CORO1C	Coronin-1C (Coronin-3) (hCRNN4)	0.057	0	2	0	0	0	1	1.22958	1.07071	2.58065	0	1	0	1	1.59259	-1.03015	1.75065
Q9BSD7	NTPCR	Cancer-related nucleoside-triphosphatase (NTPase) (EC 3.6.1.15) (Nucleoside triphosphate phosphohydrolase)	0.23	1	2	0	0	0	1	1.22958	1.07071	2.58065	0	1	0	1	1.59259	-1.03015	1.75065
Q9Y376	CAB39	Calcium-binding protein 39 (MO25alpha) (Protein Mo25)	0.067	1	2	0	0	0	1	1.22958	1.07071	2.58065	0	1	0	1	1.59259	-1.03015	1.75065
J3KR23	IST1	IST1 homolog (Fragment)	0.066	1	2	0	0	0	1	1.22958	1.07071	2.58065	0	1	0	1	1.59259	-1.03015	1.75065
P36969	GPX4	Phospholipid hydroperoxide glutathione peroxidase, mitochondrial (PHGPx) (EC 1.11.1.12) (Glutathione peroxidase 4) (GPx-4) (GSHPx-4)	0.11	1	2	0	0	0	1	1.22958	1.07071	2.58065	0	1	0	1	1.59259	-1.03015	1.75065
Q59GH5	0	COP9 signalosome subunit 5 variant (Fragment)	0.065	1	2	0	0	0	1	1.22958	1.07071	2.58065	0	1	0	1	1.59259	-1.03015	1.75065
P52788	SMS	Spermine synthase (SPMSY) (EC 2.5.1.22) (Spermidine aminopropyltransferase)	0.049	0	2	0	0	0	0	1.22958	1.07071	1.43332	0	1	0	1	1.59259	-1.03015	1.75065
P62308	SNRPG	Small nuclear ribonucleoprotein G (snRNP-G) (Sm protein G) (Sm-G) (SmG)	0.26	0	2	0	0	0	0	1.22958	1.07071	1.43332	0	1	0	1	1.59259	-1.03015	1.75065
P30711	GSTT1	Glutathione S-transferase theta-1 (EC 2.5.1.18) (GST class-theta-1) (Glutathione transferase T1-1)	0.12	0	2	0	0	0	0	1.22958	1.07071	1.43332	0	1	0	1	1.59259	-1.03015	1.75065
B4DXI4	0	cDNA FLJ52689, highly similar to Homo sapiens mitochondrial ribosomal protein L21 (MRPL21), transcript variant 4, mRNA	0.096	0	2	0	0	0	0	1.22958	1.07071	1.43332	0	1	0	1	1.59259	-1.03015	1.75065
P23193	TCEA1	Transcription elongation factor A protein 1 (Transcription elongation factor S-II protein 1) (Transcription elongation factor TFIIS.o)	0.08	0	2	0	0	0	0	1.22958	1.07071	1.43332	0	1	0	1	1.59259	-1.03015	1.75065
Q99807	COQ7	Ubiquinone biosynthesis protein COQ7 homolog (Coenzyme Q biosynthesis protein 7 homolog) (Timing protein clk-1 homolog)	0.092	0	2	0	0	0	0	1.22958	1.07071	1.43332	0	1	0	1	1.59259	-1.03015	1.75065
P07858	CTSB	Cathepsin B (EC 3.4.22.1) (APP secretase) (APPS) (Cathepsin B1) [Cleaved into: Cathepsin B light chain; Cathepsin B heavy chain]	0.077	1	2	0	1	0	0	2.21373	1.07071	1.43332	0	0	0	2	-1.13041	-1.03015	2.52916
Q9NQ50	MRPL40	39S ribosomal protein L40, mitochondrial (L40mt) (MRP-L40) (Nuclear localization signal-containing protein deleted in velocardiofacial syndrome) (Up-regulated in metastasis)	0.12	1	1	0	1	0	0	2.21373	1.07071	1.43332	0	1	0	0	1.59259	-1.03015	-1.02837
Q6IAA8	LAMTOR1	Ragulator complex protein LAMTOR1 (Late endosomal/lysosomal adaptor and MAPK and MTOR activator 1) (Lipid raft adaptor protein p18) (Protein associated with DRMs and endosomes) (p27Kip1-releasing factor from RhoA) (p27RF-Rho)	0.16	1	1	0	1	0	0	2.21373	1.07071	1.43332	0	1	0	0	1.59259	-1.03015	-1.02837
O14618	CCS	Copper chaperone for superoxide dismutase (Superoxide dismutase copper chaperone)	0.13	4	1	0	1	0	3	2.21373	1.07071	4.87709	0	1	0	1	1.59259	-1.03015	1.75065
P56556	NDUFA6	NADH dehydrogenase [ubiquinone] 1 alpha subcomplex subunit 6 (Complex I-B14) (CI-B14) (LYR motif-containing protein 6) (NADH-ubiquinone oxidoreductase B14 subunit)	0.12	2	2	0	1	0	1	2.21373	1.07071	2.58065	0	1	0	1	1.59259	-1.03015	1.75065
Q16775	HAGH	Hydroxyacylglutathione hydrolase, mitochondrial (EC 3.1.2.6) (Glyoxalase II) (Glx II)	0.084	2	2	0	1	0	1	2.21373	1.07071	2.58065	0	1	0	1	1.59259	-1.03015	1.75065
Q9NPA8	ENY2	Transcription and mRNA export factor ENY2 (Enhancer of yellow 2 transcription factor homolog)	0.26	1	2	0	1	0	0	2.21373	1.07071	1.43332	0	1	0	1	1.59259	-1.03015	1.75065
B3KPC7	0	Actin-related protein 2/3 complex subunit 5	0.16	1	2	0	1	0	0	2.21373	1.07071	1.43332	0	1	0	1	1.59259	-1.03015	1.75065
Q5JS54	PSMG4	Proteasome assembly chaperone 4 (PAC-4) (hPAC4)	0.23	1	2	0	1	0	0	2.21373	1.07071	1.43332	0	1	0	1	1.59259	-1.03015	1.75065
Q99747	NAPG	Gamma-soluble NSF attachment protein (SNAP-gamma) (N-ethylmaleimide-sensitive factor attachment protein gamma)	0.087	2	3	0	1	0	1	2.21373	1.07071	2.58065	0	1	0	2	1.59259	-1.03015	2.52916
P63279	UBE2I	SUMO-conjugating enzyme UBC9 (EC 6.3.2.-) (SUMO-protein ligase) (Ubiquitin carrier protein 9) (Ubiquitin carrier protein I) (Ubiquitin-conjugating enzyme E2 I) (Ubiquitin-protein ligase I) (p18)	0.082	1	3	0	1	0	1	2.21373	1.07071	2.58065	0	1	0	2	1.59259	-1.03015	2.52916
C9IZG4	CUTA	Protein CutA	0.21	2	3	0	1	0	1	2.21373	1.07071	2.58065	0	1	0	2	1.59259	-1.03015	2.52916
D6RDG3	BTF3	Transcription factor BTF3 (Fragment)	0.25	1	3	0	1	0	0	2.21373	1.07071	1.43332	0	1	0	2	1.59259	-1.03015	2.52916
P61970	NUTF2	Nuclear transport factor 2 (NTF-2) (Placental protein 15) (PP15)	0.19	1	3	0	1	0	0	2.21373	1.07071	1.43332	0	1	0	2	1.59259	-1.03015	2.52916
Q9BUT1	BDH2	3-hydroxybutyrate dehydrogenase type 2 (EC 1.1.1.-) (EC 1.1.1.30) (Dehydrogenase/reductase SDR family member 6) (Oxidoreductase UCPA) (R-beta-hydroxybutyrate dehydrogenase)	0.09	1	3	0	1	0	0	2.21373	1.07071	1.43332	0	1	0	2	1.59259	-1.03015	2.52916
Q9C002	NMES1	Normal mucosa of esophagus-specific gene 1 protein (Protein FOAP-11)	0.28	1	3	0	1	0	0	2.21373	1.07071	1.43332	0	1	0	2	1.59259	-1.03015	2.52916
Q15274	QPRT	Nicotinate-nucleotide pyrophosphorylase [carboxylating] (EC 2.4.2.19) (Quinolinate phosphoribosyltransferase [decarboxylating]) (QAPRTase) (QPRTase)	0.081	2	4	0	1	0	1	2.21373	1.07071	2.58065	0	1	0	3	1.59259	-1.03015	3.30794
B4DFR2	DYNLRB1	Dynein light chain roadblock-type 1 (cDNA FLJ59194, moderately similar to Dynein light chain 2A, cytoplasmic)	0.17	1	4	0	1	0	0	2.21373	1.07071	1.43332	0	1	0	3	1.59259	-1.03015	3.30794
P49903	SEPHS1	Selenide, water dikinase 1 (EC 2.7.9.3) (Selenium donor protein 1) (Selenophosphate synthase 1)	0.089	1	4	0	1	0	0	2.21373	1.07071	1.43332	0	1	0	3	1.59259	-1.03015	3.30794
Q8WUW1	BRK1	Protein BRICK1 (BRK1)	0.37	1	4	0	1	0	0	2.21373	1.07071	1.43332	0	1	0	3	1.59259	-1.03015	3.30794
B4DY17	APIP	Methylthioribulose-1-phosphate dehydratase (MTRu-1-P dehydratase) (EC 4.2.1.109) (APAF1-interacting protein)	0.081	1	1	0	0	0	1	1.22958	1.07071	2.58065	0	0	0	1	-1.13041	-1.03015	1.75065
Q9BUP3	HTATIP2	Oxidoreductase HTATIP2 (EC 1.1.1.-) (30 kDa HIV-1 TAT-interacting protein) (HIV-1 TAT-interactive protein 2)	0.14	4	0	0	2	0	2	3.19832	1.07071	3.72857	0	0	0	0	-1.13041	-1.03015	-1.02837
Q86U42	PABPN1	Polyadenylate-binding protein 2 (PABP-2) (Poly(A)-binding protein 2) (Nuclear poly(A)-binding protein 1) (Poly(A)-binding protein II) (PABII) (Polyadenylate-binding nuclear protein 1)	0.062	3	1	0	1	0	2	2.21373	1.07071	3.72857	0	0	0	1	-1.13041	-1.03015	1.75065
Q9Y315	DERA	Putative deoxyribose-phosphate aldolase (DERA) (EC 4.1.2.4) (2-deoxy-D-ribose 5-phosphate aldolase) (Phosphodeoxyriboaldolase) (Deoxyriboaldolase)	0.11	3	1	0	2	0	1	3.19832	1.07071	2.58065	0	1	0	0	1.59259	-1.03015	-1.02837
Q96EL3	MRPL53	39S ribosomal protein L53, mitochondrial (L53mt) (MRP-L53)	0.25	3	1	0	2	0	1	3.19832	1.07071	2.58065	0	1	0	0	1.59259	-1.03015	-1.02837
Q04323	UBXN1	UBX domain-containing protein 1 (SAPK substrate protein 1) (UBA/UBX 33.3 kDa protein)	0.088	2	1	0	2	0	0	3.19832	1.07071	1.43332	0	1	0	0	1.59259	-1.03015	-1.02837
O00161	SNAP23	Synaptosomal-associated protein 23 (SNAP-23) (Vesicle-membrane fusion protein SNAP-23)	0.12	2	1	0	2	0	0	3.19832	1.07071	1.43332	0	1	0	0	1.59259	-1.03015	-1.02837
P05204	HMGN2	Non-histone chromosomal protein HMG-17 (High mobility group nucleosome-binding domain-containing protein 2)	0.26	2	1	0	2	0	0	3.19832	1.07071	1.43332	0	1	0	0	1.59259	-1.03015	-1.02837
Q9NX40	OCIAD1	OCIA domain-containing protein 1 (Ovarian carcinoma immunoreactive antigen)	0.065	3	1	0	2	0	0	3.19832	1.07071	1.43332	0	1	0	0	1.59259	-1.03015	-1.02837
E9PCG9	BDH1	D-beta-hydroxybutyrate dehydrogenase, mitochondrial	0.062	3	1	0	2	0	0	3.19832	1.07071	1.43332	0	1	0	0	1.59259	-1.03015	-1.02837
Q9Y2R0	COA3	Cytochrome c oxidase assembly protein 3 homolog, mitochondrial (Coiled-coil domain-containing protein 56) (Mitochondrial translation regulation assembly intermediate of cytochrome c oxidase protein of 12 kDa)	0.3	2	1	0	2	0	0	3.19832	1.07071	1.43332	0	1	0	0	1.59259	-1.03015	-1.02837
O60220	TIMM8A	Mitochondrial import inner membrane translocase subunit Tim8 A (Deafness dystonia protein 1) (X-linked deafness dystonia protein)	0.23	2	1	0	2	0	0	3.19832	1.07071	1.43332	0	1	0	0	1.59259	-1.03015	-1.02837
O43236	SEPT4	Septin-4 (Apoptosis-related protein in the TGF-beta signaling pathway) (ARTS) (Bradeion beta) (Brain protein H5) (CE5B3 beta) (Cell division control-related protein 2) (hCDCREL-2) (Cerebral protein 7) (Peanut-like protein 2)	0.05	0	3	0	0	0	0	1.22958	1.07071	1.43332	0	0	0	3	-1.13041	-1.03015	3.30794
Q9H1K1	ISCU	Iron-sulfur cluster assembly enzyme ISCU, mitochondrial (NifU-like N-terminal domain-containing protein) (NifU-like protein)	0.16	3	2	0	2	0	1	3.19832	1.07071	2.58065	0	1	0	1	1.59259	-1.03015	1.75065
Q9NPJ3	ACOT13	Acyl-coenzyme A thioesterase 13 (Acyl-CoA thioesterase 13) (EC 3.1.2.-) (Thioesterase superfamily member 2) [Cleaved into: Acyl-coenzyme A thioesterase 13, N-terminally processed]	0.38	3	2	0	2	0	1	3.19832	1.07071	2.58065	0	1	0	1	1.59259	-1.03015	1.75065
Q9NRF9	POLE3	DNA polymerase epsilon subunit 3 (EC 2.7.7.7) (Arsenic-transactivated protein) (AsTP) (Chromatin accessibility complex 17 kDa protein) (CHRAC-17) (HuCHRAC17) (DNA polymerase II subunit 3) (DNA polymerase epsilon subunit p17)	0.24	1	2	0	2	0	0	3.19832	1.07071	1.43332	0	1	0	1	1.59259	-1.03015	1.75065
Q9P013	CWC15	Spliceosome-associated protein CWC15 homolog	0.1	2	2	0	2	0	0	3.19832	1.07071	1.43332	0	1	0	1	1.59259	-1.03015	1.75065
K7ER90	EIF3G	Eukaryotic translation initiation factor 3 subunit G (Fragment)	0.088	3	3	0	2	0	1	3.19832	1.07071	2.58065	0	1	0	2	1.59259	-1.03015	2.52916
M0QXK2	SNRPA	U1 small nuclear ribonucleoprotein A (Fragment)	0.26	3	3	0	2	0	1	3.19832	1.07071	2.58065	0	1	0	2	1.59259	-1.03015	2.52916
P22061	PCMT1	Protein-L-isoaspartate(D-aspartate) O-methyltransferase (PIMT) (EC 2.1.1.77) (L-isoaspartyl protein carboxyl methyltransferase) (Protein L-isoaspartyl/D-aspartyl methyltransferase) (Protein-beta-aspartate methyltransferase)	0.24	3	3	0	2	0	1	3.19832	1.07071	2.58065	0	1	0	2	1.59259	-1.03015	2.52916
Q8NI60	ADCK3	Chaperone activity of bc1 complex-like, mitochondrial (Chaperone-ABC1-like) (EC 2.7.11.-) (aarF domain-containing protein kinase 3)	0.04	2	3	0	2	0	0	3.19832	1.07071	1.43332	0	1	0	2	1.59259	-1.03015	2.52916
B7Z6A8	ABHD10	Mycophenolic acid acyl-glucuronide esterase, mitochondrial (cDNA FLJ50858, highly similar to Homo sapiens abhydrolase domain containing 10 (ABHD10), mRNA)	0.36	2	3	0	2	0	0	3.19832	1.07071	1.43332	0	1	0	2	1.59259	-1.03015	2.52916
Q96IU4	ABHD14B	Alpha/beta hydrolase domain-containing protein 14B (Abhydrolase domain-containing protein 14B) (EC 3.-.-.-) (CCG1-interacting factor B)	0.16	3	4	0	2	0	1	3.19832	1.07071	2.58065	0	1	0	3	1.59259	-1.03015	3.30794
P63208	SKP1	S-phase kinase-associated protein 1 (Cyclin-A/CDK2-associated protein p19) (Organ of Corti protein 2) (OCP-2) (Organ of Corti protein II) (OCP-II) (RNA polymerase II elongation factor-like protein) (SIII) (Transcription elongation factor B) (p19A) (p19skp1)	0.23	5	5	0	2	0	2	3.19832	1.07071	3.72857	0	1	0	4	1.59259	-1.03015	4.08698
P05162	LGALS2	Galectin-2 (Gal-2) (Beta-galactoside-binding lectin L-14-II) (HL14) (Lactose-binding lectin 2) (S-Lac lectin 2)	0.35	6	6	0	2	0	4	3.19832	1.07071	6.02621	0	1	0	5	1.59259	-1.03015	4.8663
Q7Z6K5	#N/A	#N/A	0	1	3	0	0	0	1	1.22958	1.07071	2.58065	0	1	0	2	1.59259	-1.03015	2.52916
P62312	LSM6	U6 snRNA-associated Sm-like protein LSm6	0.34	0	3	0	0	0	0	1.22958	1.07071	1.43332	0	1	0	2	1.59259	-1.03015	2.52916
O15514	POLR2D	DNA-directed RNA polymerase II subunit RPB4 (RNA polymerase II subunit B4) (DNA-directed RNA polymerase II subunit D) (RNA polymerase II 16 kDa subunit) (RPB16)	0.15	0	3	0	0	0	0	1.22958	1.07071	1.43332	0	1	0	2	1.59259	-1.03015	2.52916
P52298	NCBP2	Nuclear cap-binding protein subunit 2 (20 kDa nuclear cap-binding protein) (Cell proliferation-inducing gene 55 protein) (NCBP 20 kDa subunit) (CBP20) (NCBP-interacting protein 1) (NIP1)	0.12	0	3	0	0	0	0	1.22958	1.07071	1.43332	0	1	0	2	1.59259	-1.03015	2.52916
Q9HD42	CHMP1A	Charged multivesicular body protein 1a (Chromatin-modifying protein 1a) (CHMP1a) (Vacuolar protein sorting-associated protein 46-1) (Vps46-1) (hVps46-1)	0.087	1	1	0	1	0	0	2.21373	1.07071	1.43332	0	0	0	1	-1.13041	-1.03015	1.75065
O96000	NDUFB10	NADH dehydrogenase [ubiquinone] 1 beta subcomplex subunit 10 (Complex I-PDSW) (CI-PDSW) (NADH-ubiquinone oxidoreductase PDSW subunit)	0.15	0	3	0	0	0	0	1.22958	1.07071	1.43332	0	1	0	2	1.59259	-1.03015	2.52916
Q9BVM4	GGACT	Gamma-glutamylaminecyclotransferase (GGACT) (EC 2.3.2.4) (AIG2-like domain-containing protein 1) (Gamma-glutamylamine cyclotransferase)	0.14	0	3	0	0	0	0	1.22958	1.07071	1.43332	0	1	0	2	1.59259	-1.03015	2.52916
Q5J8M4	0	Migration-inducing gene 14	0.054	0	3	0	0	0	0	1.22958	1.07071	1.43332	0	1	0	2	1.59259	-1.03015	2.52916
P62253	UBE2G1	Ubiquitin-conjugating enzyme E2 G1 (EC 6.3.2.19) (E217K) (UBC7) (Ubiquitin carrier protein G1) (Ubiquitin-protein ligase G1) [Cleaved into: Ubiquitin-conjugating enzyme E2 G1, N-terminally processed]	0.15	0	3	0	0	0	0	1.22958	1.07071	1.43332	0	1	0	2	1.59259	-1.03015	2.52916
P62328	TMSB4X	Thymosin beta-4 (T beta-4) (Fx) [Cleaved into: Hematopoietic system regulatory peptide (Seraspenide)]	0.45	0	4	0	0	0	0	1.22958	1.07071	1.43332	0	1	0	3	1.59259	-1.03015	3.30794
P51452	DUSP3	Dual specificity protein phosphatase 3 (EC 3.1.3.16) (EC 3.1.3.48) (Dual specificity protein phosphatase VHR) (Vaccinia H1-related phosphatase) (VHR)	0.21	0	4	0	0	0	0	1.22958	1.07071	1.43332	0	1	0	3	1.59259	-1.03015	3.30794
Q99828	CIB1	Calcium and integrin-binding protein 1 (CIB) (Calcium- and integrin-binding protein) (CIBP) (Calmyrin) (DNA-PKcs-interacting protein) (Kinase-interacting protein) (KIP) (SNK-interacting protein 2-28) (SIP2-28)	0.2	2	2	0	1	0	1	2.21373	1.07071	2.58065	0	0	0	2	-1.13041	-1.03015	2.52916
P18283	GPX2	Glutathione peroxidase 2 (GPx-2) (GSHPx-2) (EC 1.11.1.9) (Gastrointestinal glutathione peroxidase) (Glutathione peroxidase-gastrointestinal) (GPx-GI) (GSHPx-GI) (Glutathione peroxidase-related protein 2) (GPRP-2)	0.11	4	0	0	1	0	4	2.21373	1.07071	6.02621	0	0	0	0	-1.13041	-1.03015	-1.02837
Q9Y3A5	SBDS	Ribosome maturation protein SBDS (Shwachman-Bodian-Diamond syndrome protein)	0.068	3	0	0	1	0	2	2.21373	1.07071	3.72857	0	0	0	0	-1.13041	-1.03015	-1.02837
Q96K17	BTF3L4	Transcription factor BTF3 homolog 4 (Basic transcription factor 3-like 4)	0.051	3	0	0	1	0	2	2.21373	1.07071	3.72857	0	0	0	0	-1.13041	-1.03015	-1.02837
O95182	NDUFA7	NADH dehydrogenase [ubiquinone] 1 alpha subcomplex subunit 7 (Complex I-B14.5a) (CI-B14.5a) (NADH-ubiquinone oxidoreductase subunit B14.5a)	0.17	3	0	0	1	0	2	2.21373	1.07071	3.72857	0	0	0	0	-1.13041	-1.03015	-1.02837
P09417	QDPR	Dihydropteridine reductase (EC 1.5.1.34) (HDHPR) (Quinoid dihydropteridine reductase)	0.11	2	0	0	1	0	1	2.21373	1.07071	2.58065	0	0	0	0	-1.13041	-1.03015	-1.02837
Q9UJ70	NAGK	N-acetyl-D-glucosamine kinase (N-acetylglucosamine kinase) (EC 2.7.1.59) (GlcNAc kinase)	0.078	0	2	0	0	0	0	1.22958	1.07071	1.43332	0	0	0	2	-1.13041	-1.03015	2.52916
P09497	CLTB	Clathrin light chain B (Lcb)	0.07	1	1	0	1	0	0	2.21373	1.07071	1.43332	0	0	0	0	-1.13041	-1.03015	-1.02837
Q86XN0	MRPL43	MRPL43 protein (Fragment)	0.14	2	0	0	1	0	0	2.21373	1.07071	1.43332	0	0	0	0	-1.13041	-1.03015	-1.02837
Q8WW59	SPRYD4	SPRY domain-containing protein 4	0.2	5	1	0	1	0	4	2.21373	1.07071	6.02621	0	0	0	1	-1.13041	-1.03015	1.75065
Q9GZS3	WDR61	WD repeat-containing protein 61 (Meiotic recombination REC14 protein homolog) (SKI8 homolog) (Ski8)	0.075	2	1	0	1	0	0	2.21373	1.07071	1.43332	0	0	0	0	-1.13041	-1.03015	-1.02837
Q53H96	PYCRL	Pyrroline-5-carboxylate reductase 3 (P5C reductase 3) (P5CR 3) (EC 1.5.1.2) (Pyrroline-5-carboxylate reductase-like protein)	0.12	3	1	0	1	0	2	2.21373	1.07071	3.72857	0	0	0	1	-1.13041	-1.03015	1.75065
B1AK13	HMGCL	3-hydroxymethyl-3-methylglutaryl-Coenzyme A lyase (Hydroxymethylglutaricaciduria), isoform CRA_b (Hydroxymethylglutaryl-CoA lyase, mitochondrial) (cDNA FLJ16378 fis, clone TKIDN2016399, highly similar to Hydroxymethylglutaryl-CoA lyase, mitochondrial (EC 4.1.3.4))	0.07	2	1	0	1	0	1	2.21373	1.07071	2.58065	0	0	0	1	-1.13041	-1.03015	1.75065
Q9NUP9	LIN7C	Protein lin-7 homolog C (Lin-7C) (Mammalian lin-seven protein 3) (MALS-3) (Vertebrate lin-7 homolog 3) (Veli-3)	0.13	1	1	0	1	0	0	2.21373	1.07071	1.43332	0	0	0	1	-1.13041	-1.03015	1.75065
O95749	GGPS1	Geranylgeranyl pyrophosphate synthase (GGPP synthase) (GGPPSase) (EC 2.5.1.-) ((2E,6E)-farnesyl diphosphate synthase) (Dimethylallyltranstransferase) (EC 2.5.1.1) (Farnesyl diphosphate synthase) (Farnesyltranstransferase) (EC 2.5.1.29) (Geranylgeranyl diphosphate synthase) (Geranyltranstransferase) (EC 2.5.1.10)	0.067	1	1	0	1	0	0	2.21373	1.07071	1.43332	0	0	0	1	-1.13041	-1.03015	1.75065
P62273	RPS29	40S ribosomal protein S29	0.34	1	1	0	1	0	0	2.21373	1.07071	1.43332	0	0	0	1	-1.13041	-1.03015	1.75065
Q9NPH2	ISYNA1	Inositol-3-phosphate synthase 1 (IPS 1) (EC 5.5.1.4) (Myo-inositol 1-phosphate synthase) (MI-1-P synthase) (MIP synthase) (hIPS) (Myo-inositol 1-phosphate synthase A1) (hINO1)	0.073	0	5	0	0	0	0	1.22958	1.07071	1.43332	2	0	3	1	-2.94012	1.26963	-1.48569
P17858	PFKL	6-phosphofructokinase, liver type (EC 2.7.1.11) (Phosphofructo-1-kinase isozyme B) (PFK-B) (Phosphofructokinase 1) (Phosphohexokinase)	0.047	0	4	0	0	0	0	1.22958	1.07071	1.43332	2	0	1	0	-2.94012	-1.48827	-2.67471
O15294	OGT	UDP-N-acetylglucosamine--peptide N-acetylglucosaminyltransferase 110 kDa subunit (EC 2.4.1.255) (O-GlcNAc transferase subunit p110) (O-linked N-acetylglucosamine transferase 110 kDa subunit) (OGT)	0.025	0	2	0	0	0	0	1.22958	1.07071	1.43332	2	0	0	0	-2.94012	-2.67935	-2.67471
P52948	NUP98	Nuclear pore complex protein Nup98-Nup96 [Cleaved into: Nuclear pore complex protein Nup98 (98 kDa nucleoporin) (Nucleoporin Nup98) (Nup98); Nuclear pore complex protein Nup96 (96 kDa nucleoporin) (Nucleoporin Nup96) (Nup96)]	0.014	0	2	0	0	0	0	1.22958	1.07071	1.43332	2	0	0	0	-2.94012	-2.67935	-2.67471
O60240	PLIN1	Perilipin-1 (Lipid droplet-associated protein)	0.05	0	2	0	0	0	0	1.22958	1.07071	1.43332	2	0	0	0	-2.94012	-2.67935	-2.67471
Q14240	EIF4A2	Eukaryotic initiation factor 4A-II (eIF-4A-II) (eIF4A-II) (EC 3.6.4.13) (ATP-dependent RNA helicase eIF4A-2)	0.27	17	0	0	0	0	8	1.22958	1.07071	10.6286	0	0	0	0	-1.13041	-1.03015	-1.02837
O75934	BCAS2	Pre-mRNA-splicing factor SPF27 (Breast carcinoma-amplified sequence 2) (DNA amplified in mammary carcinoma 1 protein) (Spliceosome-associated protein SPF 27)	0.11	1	1	0	1	0	0	2.21373	1.07071	1.43332	0	0	0	1	-1.13041	-1.03015	1.75065
P11441	UBL4A	Ubiquitin-like protein 4A (Ubiquitin-like protein GDX)	0.11	1	1	0	1	0	0	2.21373	1.07071	1.43332	0	0	0	1	-1.13041	-1.03015	1.75065
Q7RTV0	PHF5A	PHD finger-like domain-containing protein 5A (PHD finger-like domain protein 5A) (Splicing factor 3B-associated 14 kDa protein) (SF3b14b)	0.22	3	3	0	1	0	1	2.21373	1.07071	2.58065	0	0	0	2	-1.13041	-1.03015	2.52916
Q9NZJ9	NUDT4	Diphosphoinositol polyphosphate phosphohydrolase 2 (DIPP-2) (EC 3.6.1.52) (Diadenosine 5',5'''-P1,P6-hexaphosphate hydrolase 2) (EC 3.6.1.-) (Nucleoside diphosphate-linked moiety X motif 4) (Nudix motif 4)	0.13	2	2	0	1	0	1	2.21373	1.07071	2.58065	0	0	0	2	-1.13041	-1.03015	2.52916
Q9BSE5	AGMAT	Agmatinase, mitochondrial (EC 3.5.3.11) (Agmatine ureohydrolase) (AUH)	0.08	5	0	0	2	0	3	3.19832	1.07071	4.87709	0	0	0	0	-1.13041	-1.03015	-1.02837
Q9BV57	ADI1	1,2-dihydroxy-3-keto-5-methylthiopentene dioxygenase (EC 1.13.11.54) (Acireductone dioxygenase (Fe(2+)-requiring)) (ARD) (Fe-ARD) (Membrane-type 1 matrix metalloproteinase cytoplasmic tail-binding protein 1) (MTCBP-1) (Submergence-induced protein-like factor) (Sip-L)	0.2	5	0	0	2	0	3	3.19832	1.07071	4.87709	0	0	0	0	-1.13041	-1.03015	-1.02837
Q8NHP1	AKR7L	Aflatoxin B1 aldehyde reductase member 4 (EC 1.-.-.-) (AFB1 aldehyde reductase 3) (AFB1-AR 3) (Aldoketoreductase 7-like)	0.11	5	0	0	2	0	3	3.19832	1.07071	4.87709	0	0	0	0	-1.13041	-1.03015	-1.02837
P11233	RALA	Ras-related protein Ral-A	0.23	5	0	0	2	0	3	3.19832	1.07071	4.87709	0	0	0	0	-1.13041	-1.03015	-1.02837
Q9BQE5	APOL2	Apolipoprotein L2 (Apolipoprotein L-II) (ApoL-II)	0.065	4	0	0	2	0	2	3.19832	1.07071	3.72857	0	0	0	0	-1.13041	-1.03015	-1.02837
Q9BUH6	C9orf142	Uncharacterized protein C9orf142	0.12	4	0	0	2	0	2	3.19832	1.07071	3.72857	0	0	0	0	-1.13041	-1.03015	-1.02837
O43633	CHMP2A	Charged multivesicular body protein 2a (Chromatin-modifying protein 2a) (CHMP2a) (Putative breast adenocarcinoma marker BC-2) (Vacuolar protein sorting-associated protein 2-1) (Vps2-1) (hVps2-1)	0.072	4	0	0	2	0	1	3.19832	1.07071	2.58065	0	0	0	0	-1.13041	-1.03015	-1.02837
Q14320	FAM50A	Protein FAM50A (Protein HXC-26) (Protein XAP-5)	0.024	3	0	0	2	0	1	3.19832	1.07071	2.58065	0	0	0	0	-1.13041	-1.03015	-1.02837
O15173	PGRMC2	Membrane-associated progesterone receptor component 2 (Progesterone membrane-binding protein) (Steroid receptor protein DG6)	0.12	3	0	0	2	0	1	3.19832	1.07071	2.58065	0	0	0	0	-1.13041	-1.03015	-1.02837
P51553	IDH3G	Isocitrate dehydrogenase [NAD] subunit gamma, mitochondrial (EC 1.1.1.41) (Isocitric dehydrogenase subunit gamma) (NAD(+)-specific ICDH subunit gamma)	0.046	3	0	0	2	0	1	3.19832	1.07071	2.58065	0	0	0	0	-1.13041	-1.03015	-1.02837
Q9BTZ2	DHRS4	Dehydrogenase/reductase SDR family member 4 (EC 1.1.1.184) (NADPH-dependent carbonyl reductase/NADP-retinol dehydrogenase) (CR) (PHCR) (NADPH-dependent retinol dehydrogenase/reductase) (NRDR) (humNRDR) (Peroxisomal short-chain alcohol dehydrogenase) (PSCD) (SCAD-SRL) (Short-chain dehydrogenase/reductase family member 4)	0.061	3	0	0	2	0	1	3.19832	1.07071	2.58065	0	0	0	0	-1.13041	-1.03015	-1.02837
Q9BSH5	HDHD3	Haloacid dehalogenase-like hydrolase domain-containing protein 3	0.11	3	0	0	2	0	1	3.19832	1.07071	2.58065	0	0	0	0	-1.13041	-1.03015	-1.02837
B7Z7N1	0	cDNA FLJ50915, highly similar to NADH dehydrogenase (ubiquinone) 1 beta subcomplex subunit 9 (EC 1.6.5.3)	0.14	3	0	0	2	0	1	3.19832	1.07071	2.58065	0	0	0	0	-1.13041	-1.03015	-1.02837
B4DEE5	0	cDNA FLJ60230, highly similar to Arsenical pump-driving ATPase (EC 3.6.3.16)	0.059	3	0	0	2	0	1	3.19832	1.07071	2.58065	0	0	0	0	-1.13041	-1.03015	-1.02837
H3BPY0	COQ9	Ubiquinone biosynthesis protein COQ9, mitochondrial (Fragment)	0.11	3	0	0	2	0	1	3.19832	1.07071	2.58065	0	0	0	0	-1.13041	-1.03015	-1.02837
P36405	ARL3	ADP-ribosylation factor-like protein 3	0.06	2	0	0	2	0	0	3.19832	1.07071	1.43332	0	0	0	0	-1.13041	-1.03015	-1.02837
Q9Y3C8	UFC1	Ubiquitin-fold modifier-conjugating enzyme 1 (Ufm1-conjugating enzyme 1)	0.11	2	0	0	2	0	0	3.19832	1.07071	1.43332	0	0	0	0	-1.13041	-1.03015	-1.02837
H7C5H3	MRPS22	28S ribosomal protein S22, mitochondrial (Fragment)	0.1	2	0	0	2	0	0	3.19832	1.07071	1.43332	0	0	0	0	-1.13041	-1.03015	-1.02837
Q6I9Y2	THOC7	THO complex subunit 7 homolog (Functional spliceosome-associated protein 24) (fSAP24) (Ngg1-interacting factor 3-like protein 1-binding protein 1) (NIF3L1-binding protein 1) (hTREX30)	0.11	2	0	0	2	0	0	3.19832	1.07071	1.43332	0	0	0	0	-1.13041	-1.03015	-1.02837
Q8N1F7	NUP93	Nuclear pore complex protein Nup93 (93 kDa nucleoporin) (Nucleoporin Nup93)	0.028	0	2	0	0	0	0	1.22958	1.07071	1.43332	2	0	0	0	-2.94012	-2.67935	-2.67471
Q9H7Z7	PTGES2	Prostaglandin E synthase 2 (EC 4.1.2.-) (EC 5.3.99.3) (Microsomal prostaglandin E synthase 2) (mPGES-2) [Cleaved into: Prostaglandin E synthase 2 truncated form]	0.064	2	0	0	0	0	2	1.22958	1.07071	3.72857	0	0	0	0	-1.13041	-1.03015	-1.02837
Q9H0P0	NT5C3A	Cytosolic 5'-nucleotidase 3A (EC 3.1.3.5) (Cytosolic 5'-nucleotidase 3) (Cytosolic 5'-nucleotidase III) (cN-III) (Pyrimidine 5'-nucleotidase 1) (P5'N-1) (P5N-1) (PN-I) (Uridine 5'-monophosphate hydrolase 1) (p36)	0.083	2	0	0	2	0	0	3.19832	1.07071	1.43332	0	0	0	0	-1.13041	-1.03015	-1.02837
B4DEC2	0	cDNA FLJ57708, highly similar to DNA-directed RNA polymerase I 40 kDa polypeptide (EC 2.7.7.6)	0.15	2	0	0	2	0	0	3.19832	1.07071	1.43332	0	0	0	0	-1.13041	-1.03015	-1.02837
Q9H3H3	C11orf68	UPF0696 protein C11orf68 (Basophilic leukemia-expressed protein Bles03) (Protein p5326)	0.096	2	0	0	2	0	0	3.19832	1.07071	1.43332	0	0	0	0	-1.13041	-1.03015	-1.02837
Q7Z7K0	CMC1	COX assembly mitochondrial protein homolog (Cmc1p)	0.075	1	0	0	2	0	0	3.19832	1.07071	1.43332	0	0	0	0	-1.13041	-1.03015	-1.02837
J3QLR8	MRPS23	28S ribosomal protein S23, mitochondrial	0.13	2	0	0	2	0	0	3.19832	1.07071	1.43332	0	0	0	0	-1.13041	-1.03015	-1.02837
O76003	GLRX3	Glutaredoxin-3 (PKC-interacting cousin of thioredoxin) (PICOT) (PKC-theta-interacting protein) (PKCq-interacting protein) (Thioredoxin-like protein 2)	0.06	2	0	0	2	0	0	3.19832	1.07071	1.43332	0	0	0	0	-1.13041	-1.03015	-1.02837
Q12904	AIMP1	Aminoacyl tRNA synthase complex-interacting multifunctional protein 1 (Multisynthase complex auxiliary component p43) [Cleaved into: Endothelial monocyte-activating polypeptide 2 (EMAP-2) (Endothelial monocyte-activating polypeptide II) (EMAP-II) (Small inducible cytokine subfamily E member 1)]	0.093	4	0	0	3	0	2	4.18335	1.07071	3.72857	0	0	0	0	-1.13041	-1.03015	-1.02837
Q9H0W9	C11orf54	Ester hydrolase C11orf54 (EC 3.1.-.-)	0.044	6	1	0	2	0	3	3.19832	1.07071	4.87709	0	0	0	1	-1.13041	-1.03015	1.75065
Q9Y3B8	REXO2	Oligoribonuclease, mitochondrial (EC 3.1.-.-) (RNA exonuclease 2 homolog) (Small fragment nuclease)	0.11	4	1	0	2	0	2	3.19832	1.07071	3.72857	0	0	0	1	-1.13041	-1.03015	1.75065
F8WF69	CLTA	Clathrin light chain A	0.1	2	1	0	2	0	0	3.19832	1.07071	1.43332	0	0	0	1	-1.13041	-1.03015	1.75065
Q8N4P3	HDDC3	Guanosine-3',5'-bis(diphosphate) 3'-pyrophosphohydrolase MESH1 (EC 3.1.7.2) (HD domain-containing protein 3) (Metazoan SpoT homolog 1) (MESH1) (Penta-phosphate guanosine-3'-pyrophosphohydrolase) ((ppGpp)ase)	0.17	2	1	0	2	0	0	3.19832	1.07071	1.43332	0	0	0	2	-1.13041	-1.03015	2.52916
P45877	PPIC	Peptidyl-prolyl cis-trans isomerase C (PPIase C) (EC 5.2.1.8) (Cyclophilin C) (Rotamase C)	0.15	2	3	0	2	0	0	3.19832	1.07071	1.43332	0	0	0	3	-1.13041	-1.03015	3.30794
O43447	PPIH	Peptidyl-prolyl cis-trans isomerase H (PPIase H) (EC 5.2.1.8) (Rotamase H) (Small nuclear ribonucleoprotein particle-specific cyclophilin H) (CypH) (U-snRNP-associated cyclophilin SnuCyp-20) (USA-CYP)	0.18	2	3	0	2	0	0	3.19832	1.07071	1.43332	0	0	0	3	-1.13041	-1.03015	3.30794
Q7Z7H5	TMED4	Transmembrane emp24 domain-containing protein 4 (Endoplasmic reticulum stress-response protein 25) (ERS25) (GMP25iso) (Putative NF-kappa-B-activating protein 156) (p24 family protein alpha-3) (p24alpha3)	0.075	6	0	0	3	0	3	4.18335	1.07071	4.87709	0	0	0	0	-1.13041	-1.03015	-1.02837
P01034	CST3	Cystatin-C (Cystatin-3) (Gamma-trace) (Neuroendocrine basic polypeptide) (Post-gamma-globulin)	0.19	4	0	0	3	0	1	4.18335	1.07071	2.58065	0	0	0	0	-1.13041	-1.03015	-1.02837
G5EA19	TATDN1	Putative deoxyribonuclease TATDN1 (TatD DNase domain containing 1, isoform CRA_a)	0.11	4	0	0	3	0	1	4.18335	1.07071	2.58065	0	0	0	0	-1.13041	-1.03015	-1.02837
O95833	CLIC3	Chloride intracellular channel protein 3	0.19	4	0	0	3	0	1	4.18335	1.07071	2.58065	0	0	0	0	-1.13041	-1.03015	-1.02837
G3V438	AHSA1	Activator of 90 kDa heat shock protein ATPase homolog 1 (Fragment)	0.1	3	0	0	3	0	0	4.18335	1.07071	1.43332	0	0	0	0	-1.13041	-1.03015	-1.02837
C9J660	SUMF2	Sulfatase-modifying factor 2	0.11	3	0	0	3	0	0	4.18335	1.07071	1.43332	0	0	0	0	-1.13041	-1.03015	-1.02837
P41236	PPP1R2	Protein phosphatase inhibitor 2 (IPP-2)	0.18	3	0	0	3	0	0	4.18335	1.07071	1.43332	0	0	0	0	-1.13041	-1.03015	-1.02837
P82932	MRPS6	28S ribosomal protein S6, mitochondrial (MRP-S6) (S6mt)	0.25	3	0	0	3	0	0	4.18335	1.07071	1.43332	0	0	0	0	-1.13041	-1.03015	-1.02837
Q8NFU3	TSTD1	Thiosulfate sulfurtransferase/rhodanese-like domain-containing protein 1	0.15	4	1	0	3	0	1	4.18335	1.07071	2.58065	0	0	0	1	-1.13041	-1.03015	1.75065
Q9BW30	TPPP3	Tubulin polymerization-promoting protein family member 3 (TPPP/p20)	0.24	10	0	0	4	0	6	5.16882	1.07071	8.32623	0	0	0	0	-1.13041	-1.03015	-1.02837
Q9Y365	STARD10	PCTP-like protein (PCTP-L) (Antigen NY-CO-28) (START domain-containing protein 10) (StARD10) (Serologically defined colon cancer antigen 28) (StAR-related lipid transfer protein 10)	0.12	9	0	0	4	0	5	5.16882	1.07071	7.17592	0	0	0	0	-1.13041	-1.03015	-1.02837
Q96C86	DCPS	m7GpppX diphosphatase (EC 3.6.1.59) (DCS-1) (Decapping scavenger enzyme) (Hint-related 7meGMP-directed hydrolase) (Histidine triad nucleotide-binding protein 5) (Histidine triad protein member 5) (HINT-5) (Scavenger mRNA-decapping enzyme DcpS)	0.1	6	0	0	4	0	2	5.16882	1.07071	3.72857	0	0	0	0	-1.13041	-1.03015	-1.02837
P40763	STAT3	Signal transducer and activator of transcription 3 (Acute-phase response factor)	0.048	0	6	0	0	0	0	1.22958	1.07071	1.43332	4	0	1	0	-4.75113	-2.40498	-4.32222
Q13938	CAPS	Calcyphosin (Calcyphosine)	0.21	6	0	0	4	0	2	5.16882	1.07071	3.72857	0	0	0	0	-1.13041	-1.03015	-1.02837
Q7Z518	0	NADH dehydrogenase	0.051	2	0	0	0	0	2	1.22958	1.07071	3.72857	0	0	0	0	-1.13041	-1.03015	-1.02837
P62917	RPL8	60S ribosomal protein L8	0.07	2	0	0	0	0	2	1.22958	1.07071	3.72857	0	0	0	0	-1.13041	-1.03015	-1.02837
Q9BZE1	MRPL37	39S ribosomal protein L37, mitochondrial (L37mt) (MRP-L37) (39S ribosomal protein L2, mitochondrial) (L2mt) (MRP-L2)	0.04	2	0	0	0	0	2	1.22958	1.07071	3.72857	0	0	0	0	-1.13041	-1.03015	-1.02837
Q86VN1	VPS36	Vacuolar protein-sorting-associated protein 36 (ELL-associated protein of 45 kDa) (ESCRT-II complex subunit VPS36)	0.049	2	0	0	0	0	2	1.22958	1.07071	3.72857	0	0	0	0	-1.13041	-1.03015	-1.02837
O75367	H2AFY	Core histone macro-H2A.1 (Histone macroH2A1) (mH2A1) (Histone H2A.y) (H2A/y) (Medulloblastoma antigen MU-MB-50.205)	0.054	2	0	0	0	0	1	1.22958	1.07071	2.58065	0	0	0	0	-1.13041	-1.03015	-1.02837
Q8NDM7	WDR96	WD repeat-containing protein 96	0.014	1	0	0	0	0	0	1.22958	1.07071	1.43332	0	0	0	0	-1.13041	-1.03015	-1.02837
Q86X83	COMMD2	COMM domain-containing protein 2	0.075	1	1	0	0	0	1	1.22958	1.07071	2.58065	0	0	0	1	-1.13041	-1.03015	1.75065
O75348	ATP6V1G1	V-type proton ATPase subunit G 1 (V-ATPase subunit G 1) (V-ATPase 13 kDa subunit 1) (Vacuolar proton pump subunit G 1) (Vacuolar proton pump subunit M16)	0.21	1	1	0	0	0	1	1.22958	1.07071	2.58065	0	0	0	1	-1.13041	-1.03015	1.75065
A8K719	0	cDNA FLJ76413, highly similar to Homo sapiens core-binding factor, beta subunit (CBFB), transcript variant 1, mRNA	0.091	0	1	0	0	0	0	1.22958	1.07071	1.43332	0	0	0	1	-1.13041	-1.03015	1.75065
Q5HYI8	RABL3	Rab-like protein 3	0.081	0	2	0	0	0	0	1.22958	1.07071	1.43332	0	0	0	1	-1.13041	-1.03015	1.75065
O60869	EDF1	Endothelial differentiation-related factor 1 (EDF-1) (Multiprotein-bridging factor 1) (MBF1)	0.18	2	0	0	2	0	0	3.19832	1.07071	1.43332	0	0	0	0	-1.13041	-1.03015	-1.02837
Q9H0N5	PCBD2	Pterin-4-alpha-carbinolamine dehydratase 2 (PHS 2) (EC 4.2.1.96) (4-alpha-hydroxy-tetrahydropterin dehydratase 2) (DcoH-like protein DCoHm) (Dimerization cofactor of hepatocyte nuclear factor 1 from muscle) (HNF-1-alpha dimerization cofactor)	0.14	0	2	0	0	0	0	1.22958	1.07071	1.43332	0	0	0	2	-1.13041	-1.03015	2.52916
Q9UBI1	COMMD3	COMM domain-containing protein 3 (Protein Bup) (Protein PIL)	0.12	0	2	0	0	0	0	1.22958	1.07071	1.43332	0	0	0	2	-1.13041	-1.03015	2.52916
Q96A32	MYLPF	Myosin regulatory light chain 2, skeletal muscle isoform (Fast skeletal myosin light chain 2) (MLC2B)	0.17	0	3	0	0	0	0	1.22958	1.07071	1.43332	0	0	0	3	-1.13041	-1.03015	3.30794
Q9UNE7	STUB1	E3 ubiquitin-protein ligase CHIP (EC 6.3.2.-) (Antigen NY-CO-7) (CLL-associated antigen KW-8) (Carboxy terminus of Hsp70-interacting protein) (STIP1 homology and U box-containing protein 1)	0.066	2	0	0	2	0	0	3.19832	1.07071	1.43332	0	0	0	0	-1.13041	-1.03015	-1.02837
P49914	MTHFS	5-formyltetrahydrofolate cyclo-ligase (EC 6.3.3.2) (5,10-methenyl-tetrahydrofolate synthetase) (MTHFS) (Methenyl-THF synthetase)	0.16	6	0	0	4	0	2	5.16882	1.07071	3.72857	0	0	0	0	-1.13041	-1.03015	-1.02837
P50135	HNMT	Histamine N-methyltransferase (HMT) (EC 2.1.1.8)	0.12	5	0	0	4	0	1	5.16882	1.07071	2.58065	0	0	0	0	-1.13041	-1.03015	-1.02837
O15212	PFDN6	Prefoldin subunit 6 (Protein Ke2)	0.22	5	0	0	4	0	0	5.16882	1.07071	1.43332	0	0	0	0	-1.13041	-1.03015	-1.02837
O95721	SNAP29	Synaptosomal-associated protein 29 (SNAP-29) (Soluble 29 kDa NSF attachment protein) (Vesicle-membrane fusion protein SNAP-29)	0.13	3	0	0	4	0	0	5.16882	1.07071	1.43332	0	0	0	0	-1.13041	-1.03015	-1.02837
O60218	AKR1B10	Aldo-keto reductase family 1 member B10 (EC 1.1.1.-) (ARL-1) (Aldose reductase-like) (Aldose reductase-related protein) (ARP) (hARP) (Small intestine reductase) (SI reductase)	0.19	10	0	0	5	0	6	6.15472	1.07071	8.32623	0	0	0	0	-1.13041	-1.03015	-1.02837
Q16774	GUK1	Guanylate kinase (EC 2.7.4.8) (GMP kinase)	0.24	10	0	0	5	0	5	6.15472	1.07071	7.17592	0	0	0	0	-1.13041	-1.03015	-1.02837
P27144	AK4	Adenylate kinase 4, mitochondrial (AK 4) (EC 2.7.4.10) (EC 2.7.4.6) (Adenylate kinase 3-like) (GTP:AMP phosphotransferase AK4)	0.19	10	0	0	5	0	5	6.15472	1.07071	7.17592	0	0	0	0	-1.13041	-1.03015	-1.02837
Q14914	PTGR1	Prostaglandin reductase 1 (PRG-1) (EC 1.3.1.-) (15-oxoprostaglandin 13-reductase) (EC 1.3.1.48) (NADP-dependent leukotriene B4 12-hydroxydehydrogenase) (EC 1.3.1.74)	0.13	11	0	0	5	0	4	6.15472	1.07071	6.02621	0	0	0	0	-1.13041	-1.03015	-1.02837
P12104	FABP2	Fatty acid-binding protein, intestinal (Fatty acid-binding protein 2) (Intestinal-type fatty acid-binding protein) (I-FABP)	0.34	9	0	0	5	0	4	6.15472	1.07071	6.02621	0	0	0	0	-1.13041	-1.03015	-1.02837
Q9BVG4	PBDC1	Protein PBDC1 (Polysaccharide biosynthesis domain-containing protein 1)	0.2	6	0	0	5	0	1	6.15472	1.07071	2.58065	0	0	0	0	-1.13041	-1.03015	-1.02837
Q9BWC7	COMT	COMT protein	0.16	14	1	0	5	0	9	6.15472	1.07071	11.7807	0	0	0	1	-1.13041	-1.03015	1.75065
Q9NQG5	RPRD1B	Regulation of nuclear pre-mRNA domain-containing protein 1B (Cell cycle-related and expression-elevated protein in tumor)	0.21	5	2	0	5	0	0	6.15472	1.07071	1.43332	0	0	0	2	-1.13041	-1.03015	2.52916
Q53H82	LACTB2	Beta-lactamase-like protein 2 (EC 3.-.-.-)	0.17	11	0	0	6	0	5	7.14107	1.07071	7.17592	0	0	0	0	-1.13041	-1.03015	-1.02837
Q16762	TST	Thiosulfate sulfurtransferase (EC 2.8.1.1) (Rhodanese)	0.17	10	1	0	6	0	4	7.14107	1.07071	6.02621	0	0	0	1	-1.13041	-1.03015	1.75065
Q96GE6	CALML4	Calmodulin-like protein 4 (Serologically defined breast cancer antigen NY-BR-20)	0.21	7	0	0	6	0	1	7.14107	1.07071	2.58065	0	0	0	1	-1.13041	-1.03015	1.75065
B4DNH1	0	Profilin	0.19	11	0	0	7	0	4	8.12786	1.07071	6.02621	0	0	0	0	-1.13041	-1.03015	-1.02837
P37235	HPCAL1	Hippocalcin-like protein 1 (Calcium-binding protein BDR-1) (HLP2) (Visinin-like protein 3) (VILIP-3)	0.26	10	2	0	7	0	4	8.12786	1.07071	6.02621	0	0	0	2	-1.13041	-1.03015	2.52916
P61626	LYZ	Lysozyme C (EC 3.2.1.17) (1,4-beta-N-acetylmuramidase C)	0.26	9	0	0	8	0	1	9.11508	1.07071	2.58065	0	0	0	0	-1.13041	-1.03015	-1.02837
Q2TU34	FBP1	Fructose-1,6-bisphosphatase 1 (Growth-inhibiting protein 17) (cDNA FLJ75786, highly similar to Homo sapiens fructose-1,6-bisphosphatase 1 (FBP1), mRNA)	0.19	13	1	0	9	0	3	10.1027	1.07071	4.87709	0	0	0	1	-1.13041	-1.03015	1.75065
Q96CX2	KCTD12	BTB/POZ domain-containing protein KCTD12 (Pfetin) (Predominantly fetal expressed T1 domain)	0.29	16	1	0	10	0	6	11.0909	1.07071	8.32623	0	0	0	1	-1.13041	-1.03015	1.75065
P29373	CRABP2	Cellular retinoic acid-binding protein 2 (Cellular retinoic acid-binding protein II) (CRABP-II)	0.35	16	0	0	12	0	5	13.0684	1.07071	7.17592	0	0	0	0	-1.13041	-1.03015	-1.02837
C9JC03	EHD1	EH domain-containing protein 1 (Fragment)	0.037	0	2	0	0	0	0	1.22958	1.07071	1.43332	1	0	1	0	-2.03511	-1.03016	-1.85139
O00629	KPNA4	Importin subunit alpha-3 (Importin alpha Q1) (Qip1) (Karyopherin subunit alpha-4)	0.052	0	4	0	0	0	0	1.22958	1.07071	1.43332	1	0	1	1	-2.03511	-1.03016	-1.02837
P18463	HLA-B	HLA class I histocompatibility antigen, B-37 alpha chain (MHC class I antigen B*37)	0.21	3	22	0	1	0	1	2.21373	1.07071	2.58065	2	8	2	10	2.52008	-1.03016	3.3707
Q96T51	RUFY1	RUN and FYVE domain-containing protein 1 (FYVE-finger protein EIP1) (La-binding protein 1) (Rab4-interacting protein) (Zinc finger FYVE domain-containing protein 12)	0.027	0	4	0	0	0	0	1.22958	1.07071	1.43332	2	0	2	0	-2.94012	-1.03016	-2.67471
B4DTX5	0	cDNA FLJ60072, highly similar to Homo sapiens sorbin and SH3 domain containing 1 (SORBS1), transcript variant 6, mRNA	0.17	0	22	0	0	0	0	1.22958	1.07071	1.43332	12	0	10	0	-12.0081	-1.21379	-10.9241
P12429	ANXA3	Annexin A3 (35-alpha calcimedin) (Annexin III) (Annexin-3) (Inositol 1,2-cyclic phosphate 2-phosphohydrolase) (Lipocortin III) (Placental anticoagulant protein III) (PAP-III)	0.49	31	49	0	20	0	13	20.9962	1.07071	16.3951	1	18	1	29	7.58873	-1.03016	13.1374
Q9Y262	EIF3L	Eukaryotic translation initiation factor 3 subunit L (eIF3l) (Eukaryotic translation initiation factor 3 subunit 6-interacting protein) (Eukaryotic translation initiation factor 3 subunit E-interacting protein)	0.073	0	5	0	0	0	0	1.22958	1.07071	1.43332	3	0	2	0	-3.84546	-1.34737	-3.49832
P33993	MCM7	DNA replication licensing factor MCM7 (EC 3.6.4.12) (CDC47 homolog) (P1.1-MCM3)	0.1	0	11	0	0	0	0	1.22958	1.07071	1.43332	6	0	4	1	-6.56342	-1.42313	-3.3166
P23381	WARS	Tryptophan--tRNA ligase, cytoplasmic (EC 6.1.1.2) (Interferon-induced protein 53) (IFP53) (Tryptophanyl-tRNA synthetase) (TrpRS) (hWRS) [Cleaved into: T1-TrpRS; T2-TrpRS]	0.11	0	5	0	0	0	0	1.22958	1.07071	1.43332	3	0	2	0	-3.84546	-1.34737	-3.49832
O43252	PAPSS1	Bifunctional 3'-phosphoadenosine 5'-phosphosulfate synthase 1 (PAPS synthase 1) (PAPSS 1) (Sulfurylase kinase 1) (SK 1) (SK1) [Includes: Sulfate adenylyltransferase (EC 2.7.7.4) (ATP-sulfurylase) (Sulfate adenylate transferase) (SAT); Adenylyl-sulfate kinase (EC 2.7.1.25) (3'-phosphoadenosine-5'-phosphosulfate synthase) (APS kinase) (Adenosine-5'-phosphosulfate 3'-phosphotransferase) (Adenylylsul…	0.05	0	3	0	0	0	0	1.22958	1.07071	1.43332	2	0	1	0	-2.94012	-1.48827	-2.67471
O95049	TJP3	Tight junction protein ZO-3 (Tight junction protein 3) (Zona occludens protein 3) (Zonula occludens protein 3)	0.031	0	3	0	0	0	0	1.22958	1.07071	1.43332	2	0	1	0	-2.94012	-1.48827	-2.67471
E9PK52	EPB41L2	Band 4.1-like protein 2	0.074	0	9	0	0	0	0	1.22958	1.07071	1.43332	5	0	3	0	-5.65711	-1.51549	-5.14642
P02452	COL1A1	Collagen alpha-1(I) chain (Alpha-1 type I collagen)	0.043	1	19	0	0	0	0	1.22958	1.07071	1.43332	11	1	7	0	-6.1656	-1.53077	-10.0978
Q53GB3	0	ATP synthase, H+ transporting, mitochondrial F0 complex, subunit b isoform 1 variant (Fragment)	0.31	12	14	0	0	0	12	1.22958	1.07071	15.2406	4	11	2	0	2.06626	-1.6647	-4.32222
P23141	CES1	Liver carboxylesterase 1 (Acyl-coenzyme A:cholesterol acyltransferase) (ACAT) (Brain carboxylesterase hBr1) (Carboxylesterase 1) (CE-1) (hCE-1) (EC 3.1.1.1) (Cocaine carboxylesterase) (Egasyn) (HMSE) (Methylumbelliferyl-acetate deacetylase 1) (EC 3.1.1.56) (Monocyte/macrophage serine esterase) (Retinyl ester hydrolase) (REH) (Serine esterase 1) (Triacylglycerol hydrolase) (TGH)	0.035	0	6	0	0	0	0	1.22958	1.07071	1.43332	4	0	2	0	-4.75113	-1.6647	-4.32222
P01024	C3	Complement C3 (C3 and PZP-like alpha-2-macroglobulin domain-containing protein 1) [Cleaved into: Complement C3 beta chain; Complement C3 alpha chain; C3a anaphylatoxin; Acylation stimulating protein (ASP) (C3adesArg); Complement C3b alpha' chain; Complement C3c alpha' chain fragment 1; Complement C3dg fragment; Complement C3g fragment; Complement C3d fragment; Complement C3f fragment; Complement …	0.02	1	3	0	0	0	1	1.22958	1.07071	2.58065	1	1	0	1	-1.13044	-1.8546	-1.02837
G3V576	HNRNPC	Heterogeneous nuclear ribonucleoproteins C1/C2	0.38	15	31	0	8	0	8	9.11508	1.07071	10.6286	1	16	0	14	6.79814	-1.8546	6.60569
P62826	RAN	GTP-binding nuclear protein Ran (Androgen receptor-associated protein 24) (GTPase Ran) (Ras-like protein TC4) (Ras-related nuclear protein)	0.32	15	18	0	10	0	5	11.0909	1.07071	7.17592	1	13	0	5	5.61319	-1.8546	2.70302
P15090	FABP4	Fatty acid-binding protein, adipocyte (Adipocyte lipid-binding protein) (ALBP) (Adipocyte-type fatty acid-binding protein) (A-FABP) (AFABP) (Fatty acid-binding protein 4)	0.16	3	14	0	2	0	1	3.19832	1.07071	2.58065	1	10	0	3	4.42936	-1.8546	1.83741
Q15363	TMED2	Transmembrane emp24 domain-containing protein 2 (Membrane protein p24A) (p24) (p24 family protein beta-1) (p24beta1)	0.11	2	8	0	0	0	2	1.22958	1.07071	3.72857	1	6	0	1	2.85267	-1.8546	-1.02837
Q15843	NEDD8	NEDD8 (Neddylin) (Neural precursor cell expressed developmentally down-regulated protein 8) (NEDD-8) (Ubiquitin-like protein Nedd8)	0.46	0	4	0	0	0	0	1.22958	1.07071	1.43332	1	2	0	1	1.27798	-1.8546	-1.02837
Q9NRC6	SPTBN5	Spectrin beta chain, non-erythrocytic 5 (Beta-V spectrin)	0.0065	1	0	0	1	0	0	2.21373	1.07071	1.43332	1	0	0	0	-2.03511	-1.8546	-1.85139
B7Z7U0	0	cDNA FLJ61739, highly similar to Serine/arginine repetitive matrix protein 1	0.023	0	2	0	0	0	0	1.22958	1.07071	1.43332	1	0	0	0	-2.03511	-1.8546	-1.85139
Q92973	TNPO1	Transportin-1 (Importin beta-2) (Karyopherin beta-2) (M9 region interaction protein) (MIP)	0.06	0	11	0	0	0	0	1.22958	1.07071	1.43332	7	0	3	0	-7.47006	-2.00116	-6.7957
Q00325	SLC25A3	Phosphate carrier protein, mitochondrial (Phosphate transport protein) (PTP) (Solute carrier family 25 member 3)	0.064	0	11	0	0	0	0	1.22958	1.07071	1.43332	8	0	3	0	-8.37702	-2.24413	-7.62079
P25205	MCM3	DNA replication licensing factor MCM3 (EC 3.6.4.12) (DNA polymerase alpha holoenzyme-associated protein P1) (P1-MCM3) (RLF subunit beta) (p102)	0.083	0	7	0	0	0	0	1.22958	1.07071	1.43332	6	0	2	0	-6.56342	-2.29969	-5.97092
P05164	MPO	Myeloperoxidase (MPO) (EC 1.11.2.2) [Cleaved into: Myeloperoxidase; 89 kDa myeloperoxidase; 84 kDa myeloperoxidase; Myeloperoxidase light chain; Myeloperoxidase heavy chain]	0.039	0	3	0	0	0	0	1.22958	1.07071	1.43332	2	1	0	0	-1.63314	-2.67935	-2.67471
P49756	RBM25	RNA-binding protein 25 (Arg/Glu/Asp-rich protein of 120 kDa) (RED120) (Protein S164) (RNA-binding motif protein 25) (RNA-binding region-containing protein 7)	0.026	0	2	0	0	0	0	1.22958	1.07071	1.43332	2	0	0	0	-2.94012	-2.67935	-2.67471
P43307	SSR1	Translocon-associated protein subunit alpha (TRAP-alpha) (Signal sequence receptor subunit alpha) (SSR-alpha)	0.12	10	6	0	4	0	6	5.16882	1.07071	8.32623	2	2	0	2	-1.13046	-2.67935	-1.02838
P33991	MCM4	DNA replication licensing factor MCM4 (EC 3.6.4.12) (CDC21 homolog) (P1-CDC21)	0.031	0	3	0	0	0	0	1.22958	1.07071	1.43332	2	0	0	0	-2.94012	-2.67935	-2.67471
Q86YZ3	HRNR	Hornerin	0.013	0	2	0	0	0	0	1.22958	1.07071	1.43332	2	0	0	0	-2.94012	-2.67935	-2.67471
J3KNW0	FCHO2	FCH domain only protein 2	0.02	0	4	0	0	0	0	1.22958	1.07071	1.43332	2	0	0	0	-2.94012	-2.67935	-2.67471
A0AVT1	UBA6	Ubiquitin-like modifier-activating enzyme 6 (Ubiquitin-activating enzyme 6) (Monocyte protein 4) (MOP-4) (Ubiquitin-activating enzyme E1-like protein 2) (E1-L2)	0.023	0	2	0	0	0	0	1.22958	1.07071	1.43332	2	0	0	0	-2.94012	-2.67935	-2.67471
B4DZF2	0	cDNA FLJ59571, highly similar to Eukaryotic translation initiation factor 4gamma 2	0.019	0	1	0	0	0	0	1.22958	1.07071	1.43332	2	0	0	0	-2.94012	-2.67935	-2.67471
Q9NQX3	GPHN	Gephyrin [Includes: Molybdopterin adenylyltransferase (MPT adenylyltransferase) (EC 2.7.7.75) (Domain G); Molybdopterin molybdenumtransferase (MPT Mo-transferase) (EC 2.10.1.1) (Domain E)]	0.019	0	1	0	0	0	0	1.22958	1.07071	1.43332	2	0	0	0	-2.94012	-2.67935	-2.67471
Q8NCJ3	0	cDNA FLJ90220 fis, clone MAMMA1003126, moderately similar to Human Hpast (HPAST) mRNA	0.068	0	2	0	0	0	0	1.22958	1.07071	1.43332	2	0	0	0	-2.94012	-2.67935	-2.67471
B4DYR6	0	cDNA FLJ56381, highly similar to Dynamin-1-like protein (EC 3.6.5.5)	0.024	0	2	0	0	0	0	1.22958	1.07071	1.43332	2	0	0	0	-2.94012	-2.67935	-2.67471
P14735	IDE	Insulin-degrading enzyme (EC 3.4.24.56) (Abeta-degrading protease) (Insulin protease) (Insulinase) (Insulysin)	0.021	0	2	0	0	0	0	1.22958	1.07071	1.43332	2	0	0	0	-2.94012	-2.67935	-2.67471
A8K2S1	0	cDNA FLJ75258, highly similar to Homo sapiens phospholipase A2, group IVA (cytosolic, calcium-dependent) (PLA2G4A), mRNA	0.02	0	1	0	0	0	0	1.22958	1.07071	1.43332	2	0	0	0	-2.94012	-2.67935	-2.67471
Q14566	MCM6	DNA replication licensing factor MCM6 (EC 3.6.4.12) (p105MCM)	0.11	0	10	0	0	0	0	1.22958	1.07071	1.43332	8	0	2	0	-8.37702	-2.93514	-7.62079
B3KTJ9	0	cDNA FLJ38393 fis, clone FEBRA2007212	0.11	0	11	0	0	0	0	1.22958	1.07071	1.43332	9	0	2	0	-9.2843	-3.25303	-8.44616
P22626	HNRNPA2B1	Heterogeneous nuclear ribonucleoproteins A2/B1 (hnRNP A2/B1)	0.39	65	90	0	37	0	29	37.9373	1.07071	34.9492	3	43	0	46	9.26855	-3.50439	10.8921
P39023	RPL3	60S ribosomal protein L3 (HIV-1 TAR RNA-binding protein B) (TARBP-B)	0.089	0	4	0	0	0	0	1.22958	1.07071	1.43332	3	1	0	0	-2.13603	-3.50439	-3.49832
P33121	ACSL1	Long-chain-fatty-acid--CoA ligase 1 (EC 6.2.1.3) (Acyl-CoA synthetase 1) (ACS1) (Long-chain acyl-CoA synthetase 1) (LACS 1) (Long-chain acyl-CoA synthetase 2) (LACS 2) (Long-chain fatty acid-CoA ligase 2) (Palmitoyl-CoA ligase 1) (Palmitoyl-CoA ligase 2)	0.04	0	3	0	0	0	0	1.22958	1.07071	1.43332	3	0	0	0	-3.84546	-3.50439	-3.49832
P41252	IARS	Isoleucine--tRNA ligase, cytoplasmic (EC 6.1.1.5) (Isoleucyl-tRNA synthetase) (IRS) (IleRS)	0.025	0	3	0	0	0	0	1.22958	1.07071	1.43332	3	0	0	0	-3.84546	-3.50439	-3.49832
Q9UQ35	SRRM2	Serine/arginine repetitive matrix protein 2 (300 kDa nuclear matrix antigen) (Serine/arginine-rich splicing factor-related nuclear matrix protein of 300 kDa) (SR-related nuclear matrix protein of 300 kDa) (Ser/Arg-related nuclear matrix protein of 300 kDa) (Splicing coactivator subunit SRm300) (Tax-responsive enhancer element-binding protein 803) (TaxREB803)	0.012	0	3	0	0	0	0	1.22958	1.07071	1.43332	3	0	0	0	-3.84546	-3.50439	-3.49832
Q05469	LIPE	Hormone-sensitive lipase (HSL) (EC 3.1.1.79)	0.03	0	3	0	0	0	0	1.22958	1.07071	1.43332	3	0	0	0	-3.84546	-3.50439	-3.49832
Q14204	DYNC1H1	Cytoplasmic dynein 1 heavy chain 1 (Cytoplasmic dynein heavy chain 1) (Dynein heavy chain, cytosolic)	0.0037	0	3	0	0	0	0	1.22958	1.07071	1.43332	4	0	0	0	-4.75113	-4.32972	-4.32222
P12081	HARS	Histidine--tRNA ligase, cytoplasmic (EC 6.1.1.21) (Histidyl-tRNA synthetase) (HisRS)	0.063	0	4	0	0	0	0	1.22958	1.07071	1.43332	4	0	0	0	-4.75113	-4.32972	-4.32222
J3KPF3	SLC3A2	4F2 cell-surface antigen heavy chain (Solute carrier family 3 (Activators of dibasic and neutral amino acid transport), member 2, isoform CRA_a)	0.13	0	20	0	0	0	0	1.22958	1.07071	1.43332	18	0	3	0	-17.4645	-4.67857	-15.8879
O15355	PPM1G	Protein phosphatase 1G (EC 3.1.3.16) (Protein phosphatase 1C) (Protein phosphatase 2C isoform gamma) (PP2C-gamma) (Protein phosphatase magnesium-dependent 1 gamma)	0.044	0	5	0	0	0	0	1.22958	1.07071	1.43332	5	0	0	0	-5.65711	-5.15535	-5.14642
Q13492	PICALM	Phosphatidylinositol-binding clathrin assembly protein (Clathrin assembly lymphoid myeloid leukemia protein)	0.064	0	5	0	0	0	0	1.22958	1.07071	1.43332	5	0	0	0	-5.65711	-5.15535	-5.14642
P52292	KPNA2	Importin subunit alpha-1 (Karyopherin subunit alpha-2) (RAG cohort protein 1) (SRP1-alpha)	0.085	0	5	0	0	0	0	1.22958	1.07071	1.43332	5	0	0	0	-5.65711	-5.15535	-5.14642
B4E2L8	0	cDNA FLJ53487, highly similar to Coagulation factor XIII A chain (EC 2.3.2.13)	0.046	0	10	0	0	0	0	1.22958	1.07071	1.43332	10	0	1	0	-10.1919	-5.15906	-9.27184
O14980	XPO1	Exportin-1 (Exp1) (Chromosome region maintenance 1 protein homolog)	0.054	0	5	0	0	0	0	1.22958	1.07071	1.43332	6	0	0	0	-6.56342	-5.98127	-5.97092
P39656	DDOST	Dolichyl-diphosphooligosaccharide--protein glycosyltransferase 48 kDa subunit (DDOST 48 kDa subunit) (Oligosaccharyl transferase 48 kDa subunit) (EC 2.4.99.18)	0.15	2	11	0	0	0	2	1.22958	1.07071	3.72857	7	5	0	0	-1.49283	-6.80749	-6.7957
Q99613	EIF3C	Eukaryotic translation initiation factor 3 subunit C (eIF3c) (Eukaryotic translation initiation factor 3 subunit 8) (eIF3 p110)	0.1	1	7	0	0	0	1	1.22958	1.07071	2.58065	7	0	0	0	-7.47006	-6.80749	-6.7957
Q99460	PSMD1	26S proteasome non-ATPase regulatory subunit 1 (26S proteasome regulatory subunit RPN2) (26S proteasome regulatory subunit S1) (26S proteasome subunit p112)	0.037	0	24	0	0	0	0	1.22958	1.07071	1.43332	22	0	1	0	-21.1085	-10.685	-19.203
P55011	SLC12A2	Solute carrier family 12 member 2 (Basolateral Na-K-Cl symporter) (Bumetanide-sensitive sodium-(potassium)-chloride cotransporter 1)	0.17	79	12	40	0	39	0	-27.0342	1.04508	-23.1913	12	0	0	0	-12.0081	-10.943	-10.9241
P13667	PDIA4	Protein disulfide-isomerase A4 (EC 5.3.4.1) (Endoplasmic reticulum resident protein 70) (ER protein 70) (ERp70) (Endoplasmic reticulum resident protein 72) (ER protein 72) (ERp-72) (ERp72)	0.42	71	34	34	0	33	1	-23.0767	1.04058	-10.9951	23	0	12	0	-22.0204	-1.8892	-20.0325
Q13885	TUBB2A	Tubulin beta-2A chain (Tubulin beta class IIa)	0.36	68	138	22	0	21	0	-15.1876	1.02474	-13.0287	0	53	0	56	38.7169	-1.03015	44.9736
P35241	RDX	Radixin	0.16	53	21	21	0	20	0	-14.5318	1.02266	-12.4661	11	0	0	0	-11.0998	-10.1153	-10.0978
P08238	HSP90AB1	Heat shock protein HSP 90-beta (HSP 90) (Heat shock 84 kDa) (HSP 84) (HSP84)	0.39	120	158	56	2	53	8	-14.4666	1.01474	-4.35322	69	1	88	0	-35.7283	1.23695	-58.5145
P00367	GLUD1	Glutamate dehydrogenase 1, mitochondrial (GDH 1) (EC 1.4.1.3)	0.24	24	12	12	0	11	0	-8.63962	-1.01025	-7.4115	5	0	6	0	-5.65711	1.12622	-5.14642
P14923	JUP	Junction plakoglobin (Catenin gamma) (Desmoplakin III) (Desmoplakin-3)	0.21	22	11	12	0	11	0	-8.63962	-1.01025	-7.4115	9	0	2	0	-9.2843	-3.25303	-8.44616
P68371	TUBB4B	Tubulin beta-4B chain (Tubulin beta-2 chain) (Tubulin beta-2C chain)	0.41	73	166	24	8	22	19	-2.22577	-1.01439	1.15017	0	66	35	65	48.0942	28.3229	52.1258
P15311	EZR	Ezrin (Cytovillin) (Villin-2) (p81)	0.44	96	77	44	0	40	9	-29.6773	-1.02475	-3.09747	40	0	37	0	-37.5718	-1.11176	-34.18
O60506	SYNCRIP	Heterogeneous nuclear ribonucleoprotein Q (hnRNP Q) (Glycine- and tyrosine-rich RNA-binding protein) (GRY-RBP) (NS1-associated protein 1) (Synaptotagmin-binding, cytoplasmic RNA-interacting protein)	0.13	25	24	10	2	9	4	-2.81908	-1.02515	-1.49618	9	6	4	3	-1.59923	-2.01308	-2.48287
P14625	HSP90B1	Endoplasmin (94 kDa glucose-regulated protein) (GRP-94) (Heat shock protein 90 kDa beta member 1) (Tumor rejection antigen 1) (gp96 homolog)	0.37	117	136	53	6	48	9	-6.13636	-1.02908	-3.71965	62	1	71	0	-32.1275	1.11025	-52.6173
P23526	AHCY	Adenosylhomocysteinase (AdoHcyase) (EC 3.3.1.1) (S-adenosyl-L-homocysteine hydrolase)	0.3	22	14	9	0	8	6	-6.67984	-1.03501	1.01374	0	9	0	5	7.2643	-1.03015	4.8663
Q53G71	0	Calreticulin variant (Fragment)	0.24	33	34	18	0	16	0	-12.5656	-1.04241	-10.7794	3	12	13	4	2.76172	3.26041	1.20141
P51572	BCAP31	B-cell receptor-associated protein 31 (BCR-associated protein 31) (Bap31) (6C6-AG tumor-associated antigen) (Protein CDM) (p28)	0.2	15	0	8	0	7	0	-6.02706	-1.04727	-5.17031	0	0	0	0	-1.13041	-1.03015	-1.02837
J3QTR3	RPS27A	Ubiquitin (Fragment)	0.44	89	115	25	26	22	15	1.27804	-1.05475	-1.12774	25	36	24	28	1.25688	-1.07128	1.08398
Q00839	HNRNPU	Heterogeneous nuclear ribonucleoprotein U (hnRNP U) (Scaffold attachment factor A) (SAF-A) (p120) (pp120)	0.18	31	35	16	0	14	1	-11.256	-1.05664	-5.36302	25	0	10	0	-23.845	-2.41027	-21.6924
P09622	DLD	Dihydrolipoyl dehydrogenase, mitochondrial (EC 1.8.1.4) (Dihydrolipoamide dehydrogenase) (Glycine cleavage system L protein)	0.23	13	12	7	0	6	0	-5.37451	-1.0629	-4.61052	0	6	4	2	5.13573	4.0799	2.52916
P05556	ITGB1	Integrin beta-1 (Fibronectin receptor subunit beta) (Glycoprotein IIa) (GPIIA) (VLA-4 subunit beta) (CD antigen CD29)	0.1	13	7	7	0	6	0	-5.37451	-1.0629	-4.61052	2	0	5	0	-2.94012	1.86774	-2.67471
Q99832	CCT7	T-complex protein 1 subunit eta (TCP-1-eta) (CCT-eta) (HIV-1 Nef-interacting protein)	0.28	14	9	7	0	6	0	-5.37451	-1.0629	-4.61052	5	0	4	0	-5.65711	-1.22661	-5.14642
E7EX73	EIF4G1	Eukaryotic translation initiation factor 4 gamma 1	0.097	12	5	7	0	6	0	-5.37451	-1.0629	-4.61052	6	0	0	0	-6.56342	-5.98127	-5.97092
P48444	ARCN1	Coatomer subunit delta (Archain) (Delta-coat protein) (Delta-COP)	0.27	13	18	6	1	5	1	-2.62286	-1.08352	-2.24994	9	0	8	1	-9.2843	-1.14177	-4.6915
P48735	IDH2	Isocitrate dehydrogenase [NADP], mitochondrial (IDH) (EC 1.1.1.42) (ICD-M) (IDP) (NADP(+)-specific ICDH) (Oxalosuccinate decarboxylase)	0.34	35	19	12	0	10	13	-8.63962	-1.10026	1.54335	0	13	0	7	10.1055	-1.03015	6.42575
P27824	CANX	Calnexin (IP90) (Major histocompatibility complex class I antigen-binding protein p88) (p90)	0.17	46	19	25	0	21	0	-17.1567	-1.10237	-14.7178	9	1	9	0	-5.15713	-1.0302	-8.44616
P20700	LMNB1	Lamin-B1	0.39	37	74	18	2	15	2	-4.83076	-1.10678	-4.14376	26	0	46	0	-24.7579	1.68884	-22.5229
P23246	SFPQ	Splicing factor, proline- and glutamine-rich (100 kDa DNA-pairing protein) (hPOMp100) (DNA-binding p52/p100 complex, 100 kDa subunit) (Polypyrimidine tract-binding protein-associated-splicing factor) (PSF) (PTB-associated-splicing factor)	0.24	37	26	18	0	15	4	-12.5656	-1.10678	-2.56385	15	0	9	0	-14.7348	-1.63499	-13.4046
P22314	UBA1	Ubiquitin-like modifier-activating enzyme 1 (Protein A1S9) (Ubiquitin-activating enzyme E1)	0.24	45	45	24	0	20	0	-16.5001	-1.11029	-14.1546	18	0	25	0	-17.4645	1.32521	-15.8879
P62191	PSMC1	26S protease regulatory subunit 4 (P26s4) (26S proteasome AAA-ATPase subunit RPT2) (Proteasome 26S subunit ATPase 1)	0.21	9	10	5	0	4	0	-4.07013	-1.11201	-3.49156	3	2	4	0	-1.47856	1.19933	-3.49832
P22695	UQCRC2	Cytochrome b-c1 complex subunit 2, mitochondrial (Complex III subunit 2) (Core protein II) (Ubiquinol-cytochrome-c reductase complex core protein 2)	0.21	11	7	5	0	4	2	-4.07013	-1.11201	-1.34221	0	4	0	3	3.7178	-1.03015	3.30794
Q8TE68	EPS8L1	Epidermal growth factor receptor kinase substrate 8-like protein 1 (EPS8-like protein 1) (Epidermal growth factor receptor pathway substrate 8-related protein 1) (EPS8-related protein 1)	0.097	9	0	5	0	4	0	-4.07013	-1.11201	-3.49156	0	0	0	0	-1.13041	-1.03015	-1.02837
P21399	ACO1	Cytoplasmic aconitate hydratase (Aconitase) (EC 4.2.1.3) (Citrate hydro-lyase) (Ferritin repressor protein) (Iron regulatory protein 1) (IRP1) (Iron-responsive element-binding protein 1) (IRE-BP 1)	0.11	10	6	5	0	4	0	-4.07013	-1.11201	-3.49156	3	0	3	0	-3.84546	-1.03017	-3.49832
Q16851	UGP2	UTP--glucose-1-phosphate uridylyltransferase (EC 2.7.7.9) (UDP-glucose pyrophosphorylase) (UDPGP) (UGPase)	0.17	9	8	5	0	4	0	-4.07013	-1.11201	-3.49156	5	0	3	0	-5.65711	-1.51549	-5.14642
Q9NYU2	UGGT1	UDP-glucose:glycoprotein glucosyltransferase 1 (UGT1) (hUGT1) (EC 2.4.1.-) (UDP--Glc:glycoprotein glucosyltransferase) (UDP-glucose ceramide glucosyltransferase-like 1)	0.073	9	4	5	0	4	0	-4.07013	-1.11201	-3.49156	5	0	0	0	-5.65711	-5.15535	-5.14642
M1VE91	KIF5B-RET(NM_020630)_K24;R11	KIF5B-RET(NM_020630)_K24R11 fusion protein	0.11	9	16	5	0	4	0	-4.07013	-1.11201	-3.49156	13	0	2	0	-12.9167	-4.52574	-11.7506
O43390	HNRNPR	Heterogeneous nuclear ribonucleoprotein R (hnRNP R)	0.14	23	10	11	1	9	1	-4.43575	-1.11648	-3.80507	8	0	2	0	-8.37702	-2.93514	-7.62079
Q53EM5	0	Transketolase variant (Fragment)	0.26	35	22	17	0	14	0	-11.9106	-1.1181	-10.2175	10	0	12	0	-10.1919	1.14364	-9.27184
P61978	HNRNPK	Heterogeneous nuclear ribonucleoprotein K (hnRNP K) (Transformation up-regulated nuclear protein) (TUNP)	0.35	40	79	22	0	18	0	-15.1876	-1.12859	-13.0287	19	11	39	7	-1.87174	1.93602	-2.52968
Q9Y490	TLN1	Talin-1	0.16	29	88	16	0	13	0	-11.256	-1.13101	-9.65593	36	0	49	0	-33.9041	1.31224	-30.8434
P30153	PPP2R1A	Serine/threonine-protein phosphatase 2A 65 kDa regulatory subunit A alpha isoform (Medium tumor antigen-associated 61 kDa protein) (PP2A subunit A isoform PR65-alpha) (PP2A subunit A isoform R1-alpha)	0.27	18	16	10	0	8	0	-7.33287	-1.1362	-6.2905	9	0	7	0	-9.2843	-1.28039	-8.44616
F5GWP8	JUP	Junction plakoglobin	0.27	164	0	38	51	31	0	1.64422	-1.13768	-22.0588	0	0	0	0	-1.13041	-1.03015	-1.02837
O75390	CS	Citrate synthase, mitochondrial (EC 2.3.3.1)	0.28	11	24	4	0	3	4	-3.41829	-1.15388	1.43377	0	11	5	9	8.68447	4.85787	7.98628
Q13228	SELENBP1	Selenium-binding protein 1 (56 kDa selenium-binding protein) (SBP56) (SP56)	0.12	7	1	4	0	3	0	-3.41829	-1.15388	-2.93238	0	0	1	0	-1.13041	1.74762	-1.02837
Q8NBS9	TXNDC5	Thioredoxin domain-containing protein 5 (Endoplasmic reticulum resident protein 46) (ER protein 46) (ERp46) (Thioredoxin-like protein p46)	0.13	13	6	4	4	3	2	1.22978	-1.15388	-1.12725	0	4	0	1	3.7178	-1.03015	1.75065
P13489	RNH1	Ribonuclease inhibitor (Placental ribonuclease inhibitor) (Placental RNase inhibitor) (Ribonuclease/angiogenin inhibitor 1) (RAI)	0.11	7	5	4	0	3	0	-3.41829	-1.15388	-2.93238	0	3	0	2	3.00917	-1.03015	2.52916
P56199	ITGA1	Integrin alpha-1 (CD49 antigen-like family member A) (Laminin and collagen receptor) (VLA-1) (CD antigen CD49a)	0.031	7	0	4	0	3	0	-3.41829	-1.15388	-2.93238	0	0	0	0	-1.13041	-1.03015	-1.02837
Q6URC4	0	Diaphanous 1	0.03	7	0	4	0	3	0	-3.41829	-1.15388	-2.93238	0	0	0	0	-1.13041	-1.03015	-1.02837
Q9Y285	FARSA	Phenylalanine--tRNA ligase alpha subunit (EC 6.1.1.20) (CML33) (Phenylalanyl-tRNA synthetase alpha subunit) (PheRS)	0.1	7	4	4	0	3	0	-3.41829	-1.15388	-2.93238	3	0	2	0	-3.84546	-1.34737	-3.49832
Q08J23	NSUN2	tRNA (cytosine(34)-C(5))-methyltransferase (EC 2.1.1.203) (Myc-induced SUN domain-containing protein) (Misu) (NOL1/NOP2/Sun domain family member 2) (Substrate of AIM1/Aurora kinase B) (tRNA (cytosine-5-)-methyltransferase) (tRNA methyltransferase 4 homolog) (hTrm4)	0.064	7	1	4	0	3	0	-3.41829	-1.15388	-2.93238	1	0	0	0	-2.03511	-1.8546	-1.85139
P63010	AP2B1	AP-2 complex subunit beta (AP105B) (Adapter-related protein complex 2 subunit beta) (Adaptor protein complex AP-2 subunit beta) (Beta-2-adaptin) (Beta-adaptin) (Clathrin assembly protein complex 2 beta large chain) (Plasma membrane adaptor HA2/AP2 adaptin beta subunit)	0.16	7	16	4	0	3	0	-3.41829	-1.15388	-2.93238	11	0	5	0	-11.0998	-2.02131	-10.0978
Q8IX12	CCAR1	Cell division cycle and apoptosis regulator protein 1 (Cell cycle and apoptosis regulatory protein 1) (CARP-1) (Death inducer with SAP domain)	0.036	7	2	4	0	3	0	-3.41829	-1.15388	-2.93238	2	0	0	0	-2.94012	-2.67935	-2.67471
Q9NY33	DPP3	Dipeptidyl peptidase 3 (EC 3.4.14.4) (Dipeptidyl aminopeptidase III) (Dipeptidyl arylamidase III) (Dipeptidyl peptidase III) (DPP III) (Enkephalinase B)	0.21	17	8	9	0	7	0	-6.67984	-1.1607	-5.7303	4	0	3	0	-4.75113	-1.27279	-4.32222
P02545	LMNA	Prelamin-A/C [Cleaved into: Lamin-A/C (70 kDa lamin) (Renal carcinoma antigen NY-REN-32)]	0.53	205	239	93	11	74	25	-6.34886	-1.17275	-2.53135	94	0	139	7	-87.6067	1.44004	-12.0608
Q15084	PDIA6	Protein disulfide-isomerase A6 (EC 5.3.4.1) (Endoplasmic reticulum protein 5) (ER protein 5) (ERp5) (Protein disulfide isomerase P5) (Thioredoxin domain-containing protein 7)	0.25	23	29	13	0	10	0	-9.29335	-1.18351	-7.9723	0	11	2	14	8.68447	2.52478	11.8924
P07814	EPRS	Bifunctional glutamate/proline--tRNA ligase (Bifunctional aminoacyl-tRNA synthetase) (Cell proliferation-inducing gene 32 protein) (Glutamatyl-prolyl-tRNA synthetase) [Includes: Glutamate--tRNA ligase (EC 6.1.1.17) (Glutamyl-tRNA synthetase) (GluRS); Proline--tRNA ligase (EC 6.1.1.15) (Prolyl-tRNA synthetase)]	0.13	22	9	13	0	10	0	-9.29335	-1.18351	-7.9723	7	0	1	0	-7.47006	-3.78129	-6.7957
J3KTA4	DDX5	Probable ATP-dependent RNA helicase DDX5	0.14	14	2	8	0	6	0	-6.02706	-1.19195	-5.17031	0	0	1	0	-1.13041	1.74762	-1.02837
P43686	PSMC4	26S protease regulatory subunit 6B (26S proteasome AAA-ATPase subunit RPT3) (MB67-interacting protein) (MIP224) (Proteasome 26S subunit ATPase 4) (Tat-binding protein 7) (TBP-7)	0.21	14	14	8	0	6	0	-6.02706	-1.19195	-5.17031	0	6	1	8	5.13573	1.74762	7.20588
P11940	PABPC1	Polyadenylate-binding protein 1 (PABP-1) (Poly(A)-binding protein 1)	0.23	14	12	8	0	6	0	-6.02706	-1.19195	-5.17031	12	0	0	0	-12.0081	-10.943	-10.9241
Q01813	PFKP	6-phosphofructokinase type C (EC 2.7.1.11) (6-phosphofructokinase, platelet type) (Phosphofructo-1-kinase isozyme C) (PFK-C) (Phosphofructokinase 1) (Phosphohexokinase)	0.092	22	4	12	0	9	0	-8.63962	-1.20784	-7.4115	5	0	0	0	-5.65711	-5.15535	-5.14642
Q16822	PCK2	Phosphoenolpyruvate carboxykinase [GTP], mitochondrial (PEPCK-M) (EC 4.1.1.32) (Phosphoenolpyruvate carboxylase)	0.089	5	1	3	0	2	0	-2.76668	-1.22153	-2.3734	0	0	1	0	-1.13041	1.74762	-1.02837
P16444	DPEP1	Dipeptidase 1 (EC 3.4.13.19) (Dehydropeptidase-I) (Microsomal dipeptidase) (Renal dipeptidase) (hRDP)	0.078	5	0	3	0	2	0	-2.76668	-1.22153	-2.3734	0	0	0	0	-1.13041	-1.03015	-1.02837
P18887	XRCC1	DNA repair protein XRCC1 (X-ray repair cross-complementing protein 1)	0.079	5	1	3	0	2	0	-2.76668	-1.22153	-2.3734	0	0	0	0	-1.13041	-1.03015	-1.02837
A6NJA2	USP14	Ubiquitin carboxyl-terminal hydrolase (EC 3.4.19.12)	0.13	5	4	3	0	2	0	-2.76668	-1.22153	-2.3734	2	0	2	0	-2.94012	-1.03016	-2.67471
P08123	COL1A2	Collagen alpha-2(I) chain (Alpha-2 type I collagen)	0.013	5	23	3	0	2	0	-2.76668	-1.22153	-2.3734	12	1	9	0	-6.67011	-1.33243	-10.9241
P69849	NOMO3	Nodal modulator 3 (pM5 protein 3)	0.025	4	14	3	0	2	0	-2.76668	-1.22153	-2.3734	14	0	0	0	-13.8256	-12.5993	-12.5775
P28838	LAP3	Cytosol aminopeptidase (EC 3.4.11.1) (Leucine aminopeptidase 3) (LAP-3) (Leucyl aminopeptidase) (Peptidase S) (Proline aminopeptidase) (EC 3.4.11.5) (Prolyl aminopeptidase)	0.34	12	23	7	0	5	0	-5.37451	-1.2332	-4.61052	6	3	11	1	-1.9295	1.64157	-3.3166
Q99798	ACO2	Aconitate hydratase, mitochondrial (Aconitase) (EC 4.2.1.3) (Citrate hydro-lyase)	0.18	12	27	7	0	5	0	-5.37451	-1.2332	-4.61052	13	0	14	0	-12.9167	1.03896	-11.7506
Q8IVT2	MISP	Mitotic interactor and substrate of PLK1 (Mitotic spindle positioning protein)	0.22	12	31	7	0	5	0	-5.37451	-1.2332	-4.61052	16	0	14	1	-15.6444	-1.16575	-7.90534
P52597	HNRNPF	Heterogeneous nuclear ribonucleoprotein F (hnRNP F) (Nucleolin-like protein mcs94-1) [Cleaved into: Heterogeneous nuclear ribonucleoprotein F, N-terminally processed]	0.29	14	31	6	3	4	2	-1.38796	-1.29016	-1.55725	0	13	2	16	10.1055	2.52478	13.4567
Q96KP4	CNDP2	Cytosolic non-specific dipeptidase (EC 3.4.13.18) (CNDP dipeptidase 2) (Glutamate carboxypeptidase-like protein 1) (Peptidase A)	0.25	10	14	6	0	4	0	-4.7222	-1.29016	-4.05094	0	8	1	5	6.55455	1.74762	4.8663
P14410	SI	Sucrase-isomaltase, intestinal [Cleaved into: Sucrase (EC 3.2.1.48); Isomaltase (EC 3.2.1.10)]	0.027	10	0	6	0	4	0	-4.7222	-1.29016	-4.05094	0	0	0	0	-1.13041	-1.03015	-1.02837
P48643	CCT5	T-complex protein 1 subunit epsilon (TCP-1-epsilon) (CCT-epsilon)	0.29	22	20	13	0	9	0	-9.29335	-1.29923	-7.9723	7	0	13	0	-7.47006	1.6784	-6.7957
P49411	TUFM	Elongation factor Tu, mitochondrial (EF-Tu) (P43)	0.35	23	7	13	0	9	1	-9.29335	-1.29923	-4.42791	0	4	0	3	3.7178	-1.03015	3.30794
Q92598	HSPH1	Heat shock protein 105 kDa (Antigen NY-CO-25) (Heat shock 110 kDa protein)	0.15	15	10	9	0	6	0	-6.67984	-1.32105	-5.7303	0	0	0	0	-1.13041	-1.03015	-1.02837
D3DQ69	SERBP1	SERPINE1 mRNA binding protein 1, isoform CRA_c	0.18	15	12	9	0	6	0	-6.67984	-1.32105	-5.7303	2	5	2	3	1.70195	-1.03016	1.27183
P17987	TCP1	T-complex protein 1 subunit alpha (TCP-1-alpha) (CCT-alpha)	0.28	16	16	9	0	6	0	-6.67984	-1.32105	-5.7303	9	0	8	0	-9.2843	-1.14177	-8.44616
P58107	EPPK1	Epiplakin (450 kDa epidermal antigen)	0.09	90	64	50	0	35	0	-33.6492	-1.32345	-28.866	31	0	32	0	-29.3269	1.00084	-26.6794
Q03252	LMNB2	Lamin-B2	0.39	32	62	19	0	13	0	-13.2207	-1.32844	-11.3414	20	0	40	0	-19.2858	1.89074	-17.5448
O60568	PLOD3	Procollagen-lysine,2-oxoglutarate 5-dioxygenase 3 (EC 1.14.11.4) (Lysyl hydroxylase 3) (LH3)	0.045	3	1	2	0	1	0	-2.11532	-1.34929	-1.81462	1	0	0	0	-2.03511	-1.8546	-1.85139
P06756	ITGAV	Integrin alpha-V (Vitronectin receptor subunit alpha) (CD antigen CD51) [Cleaved into: Integrin alpha-V heavy chain; Integrin alpha-V light chain]	0.034	3	2	2	0	1	0	-2.11532	-1.34929	-1.81462	0	0	1	0	-1.13041	1.74762	-1.02837
O15230	LAMA5	Laminin subunit alpha-5 (Laminin-10 subunit alpha) (Laminin-11 subunit alpha) (Laminin-15 subunit alpha)	0.0089	3	2	2	0	1	0	-2.11532	-1.34929	-1.81462	0	0	1	0	-1.13041	1.74762	-1.02837
P07942	LAMB1	Laminin subunit beta-1 (Laminin B1 chain) (Laminin-1 subunit beta) (Laminin-10 subunit beta) (Laminin-12 subunit beta) (Laminin-2 subunit beta) (Laminin-6 subunit beta) (Laminin-8 subunit beta)	0.015	4	1	2	0	1	0	-2.11532	-1.34929	-1.81462	0	0	1	0	-1.13041	1.74762	-1.02837
B4DRV5	0	cDNA FLJ60840, highly similar to Nucleoporin p54	0.076	3	1	2	0	1	0	-2.11532	-1.34929	-1.81462	0	0	1	0	-1.13041	1.74762	-1.02837
Q8WVV4	POF1B	Protein POF1B (Premature ovarian failure protein 1B)	0.11	4	8	2	1	1	0	-1.17491	-1.34929	-1.81462	3	0	4	1	-3.84546	1.19933	-1.94317
P07954	FH	Fumarate hydratase, mitochondrial (Fumarase) (EC 4.2.1.2)	0.11	3	9	2	0	1	0	-2.11532	-1.34929	-1.81462	0	6	0	4	5.13573	-1.03015	4.08698
O00232	PSMD12	26S proteasome non-ATPase regulatory subunit 12 (26S proteasome regulatory subunit RPN5) (26S proteasome regulatory subunit p55)	0.079	3	3	2	0	1	0	-2.11532	-1.34929	-1.81462	0	2	0	1	2.30077	-1.03015	1.75065
P08236	GUSB	Beta-glucuronidase (EC 3.2.1.31) (Beta-G1)	0.051	4	3	2	0	1	1	-2.11532	-1.34929	-1.00786	0	2	0	1	2.30077	-1.03015	1.75065
Q5VSQ6	P4HA1	Procollagen-proline, 2-oxoglutarate 4-dioxygenase (Proline 4-hydroxylase), alpha polypeptide I variant (Procollagen-proline, 2-oxoglutarate 4-dioxygenase (Proline 4-hydroxylase), alpha polypeptide I, isoform CRA_a) (Procollagen-proline, 2-oxoglutarate 4-dioxygenase (Proline 4-hydroxylase), alpha polypeptide I, isoform CRA_b) (Fragment)	0.045	3	0	2	0	1	0	-2.11532	-1.34929	-1.81462	0	0	0	0	-1.13041	-1.03015	-1.02837
Q499G6	GTF2I	General transcription factor II, i	0.027	3	0	2	0	1	0	-2.11532	-1.34929	-1.81462	0	0	0	0	-1.13041	-1.03015	-1.02837
Q13363	CTBP1	C-terminal-binding protein 1 (CtBP1) (EC 1.1.1.-)	0.061	4	1	2	0	1	0	-2.11532	-1.34929	-1.81462	0	0	0	1	-1.13041	-1.03015	1.75065
O95747	OXSR1	Serine/threonine-protein kinase OSR1 (EC 2.7.11.1) (Oxidative stress-responsive 1 protein)	0.061	3	6	2	0	1	0	-2.11532	-1.34929	-1.81462	3	0	3	0	-3.84546	-1.03017	-3.49832
P46060	RANGAP1	Ran GTPase-activating protein 1 (RanGAP1)	0.095	3	5	2	0	1	0	-2.11532	-1.34929	-1.81462	3	0	2	0	-3.84546	-1.34737	-3.49832
Q9BXP5	SRRT	Serrate RNA effector molecule homolog (Arsenite-resistance protein 2)	0.099	3	15	2	0	1	0	-2.11532	-1.34929	-1.81462	9	0	6	0	-9.2843	-1.45725	-8.44616
P53618	COPB1	Coatomer subunit beta (Beta-coat protein) (Beta-COP)	0.12	3	14	2	0	1	0	-2.11532	-1.34929	-1.81462	9	0	5	0	-9.2843	-1.6907	-8.44616
Q14677	CLINT1	Clathrin interactor 1 (Clathrin-interacting protein localized in the trans-Golgi region) (Clint) (Enthoprotin) (Epsin-4) (Epsin-related protein) (EpsinR)	0.083	3	10	2	0	1	0	-2.11532	-1.34929	-1.81462	7	0	3	0	-7.47006	-2.00116	-6.7957
Q92896	GLG1	Golgi apparatus protein 1 (CFR-1) (Cysteine-rich fibroblast growth factor receptor) (E-selectin ligand 1) (ESL-1) (Golgi sialoglycoprotein MG-160)	0.036	3	2	2	0	1	0	-2.11532	-1.34929	-1.81462	2	0	0	0	-2.94012	-2.67935	-2.67471
P43246	MSH2	DNA mismatch repair protein Msh2 (hMSH2) (MutS protein homolog 2)	0.047	3	3	2	0	1	0	-2.11532	-1.34929	-1.81462	3	0	0	0	-3.84546	-3.50439	-3.49832
Q01581	HMGCS1	Hydroxymethylglutaryl-CoA synthase, cytoplasmic (HMG-CoA synthase) (EC 2.3.3.10) (3-hydroxy-3-methylglutaryl coenzyme A synthase)	0.098	3	3	2	0	1	0	-2.11532	-1.34929	-1.81462	3	0	0	0	-3.84546	-3.50439	-3.49832
Q9Y678	COPG1	Coatomer subunit gamma-1 (Gamma-1-coat protein) (Gamma-1-COP)	0.092	8	9	5	0	3	0	-4.07013	-1.37392	-3.49156	4	0	5	0	-4.75113	1.15581	-4.32222
P50502	ST13	Hsc70-interacting protein (Hip) (Aging-associated protein 2) (Progesterone receptor-associated p48 protein) (Protein FAM10A1) (Putative tumor suppressor ST13) (Renal carcinoma antigen NY-REN-33) (Suppression of tumorigenicity 13 protein)	0.12	8	6	5	0	3	0	-4.07013	-1.37392	-3.49156	0	3	0	3	3.00917	-1.03015	3.30794
Q9NVI7	ATAD3A	ATPase family AAA domain-containing protein 3A	0.11	8	4	5	0	3	0	-4.07013	-1.37392	-3.49156	3	0	1	0	-3.84546	-1.94654	-3.49832
P13798	APEH	Acylamino-acid-releasing enzyme (AARE) (EC 3.4.19.1) (Acyl-peptide hydrolase) (APH) (Acylaminoacyl-peptidase) (Oxidized protein hydrolase) (OPH)	0.097	8	4	5	0	3	0	-4.07013	-1.37392	-3.49156	3	0	1	0	-3.84546	-1.94654	-3.49832
Q9UHD8	SEPT9	Septin-9 (MLL septin-like fusion protein MSF-A) (MLL septin-like fusion protein) (Ovarian/Breast septin) (Ov/Br septin) (Septin D1)	0.13	11	6	5	2	3	1	-1.56474	-1.37392	-1.93925	2	1	0	3	-1.63314	-2.67935	1.27183
P62805	HIST1H4A	Histone H4	0.55	71	111	5	25	3	38	5.1884	-1.37392	9.08262	9	72	1	27	6.38428	-4.69964	2.68836
Q99733	NAP1L4	Nucleosome assembly protein 1-like 4 (Nucleosome assembly protein 2) (NAP-2)	0.3	13	18	8	0	5	0	-6.02706	-1.38293	-5.17031	4	3	8	3	-1.39673	1.71149	-1.27058
O75363	BCAS1	Breast carcinoma-amplified sequence 1 (Amplified and overexpressed in breast cancer) (Novel amplified in breast cancer 1)	0.22	12	0	8	0	5	0	-6.02706	-1.38293	-5.17031	0	0	0	0	-1.13041	-1.03015	-1.02837
P31948	STIP1	Stress-induced-phosphoprotein 1 (STI1) (Hsc70/Hsp90-organizing protein) (Hop) (Renal carcinoma antigen NY-REN-11) (Transformation-sensitive protein IEF SSP 3521)	0.35	23	18	14	0	9	0	-9.94732	-1.39066	-8.53331	7	0	9	0	-7.47006	1.20644	-6.7957
P46940	IQGAP1	Ras GTPase-activating-like protein IQGAP1 (p195)	0.19	52	12	32	0	21	0	-21.7595	-1.39812	-18.6663	3	0	9	0	-3.84546	2.34358	-3.49832
Q14764	MVP	Major vault protein (MVP) (Lung resistance-related protein)	0.37	58	15	35	0	23	0	-23.7357	-1.39877	-20.3616	6	0	9	0	-6.56342	1.37309	-5.97092
B4DE59	0	cDNA FLJ60424, highly similar to Junction plakoglobin	0.45	262	189	46	0	30	0	-31.0003	-1.41573	-26.5936	10	0	15	0	-10.1919	1.40331	-9.27184
Q96AE4	FUBP1	Far upstream element-binding protein 1 (FBP) (FUSE-binding protein 1) (DNA helicase V) (hDH V)	0.25	32	48	19	0	12	0	-13.2207	-1.42897	-11.3414	19	0	24	0	-18.375	1.21135	-16.7162
P12830	CDH1	Cadherin-1 (CAM 120/80) (Epithelial cadherin) (E-cadherin) (Uvomorulin) (CD antigen CD324) [Cleaved into: E-Cad/CTF1; E-Cad/CTF2; E-Cad/CTF3]	0.1	17	4	10	0	6	0	-7.33287	-1.45019	-6.2905	0	0	4	0	-1.13041	4.0799	-1.02837
B4DKR1	0	cDNA FLJ51884, highly similar to Mitochondrial inner membrane protein	0.32	34	29	21	0	13	0	-14.5318	-1.46017	-12.4661	16	0	13	0	-15.6444	-1.24778	-14.2321
P55072	VCP	Transitional endoplasmic reticulum ATPase (TER ATPase) (EC 3.6.4.6) (15S Mg(2+)-ATPase p97 subunit) (Valosin-containing protein) (VCP)	0.29	55	103	32	1	20	1	-12.0859	-1.46419	-10.3675	52	0	46	0	-48.6065	-1.1625	-44.2186
P61158	ACTR3	Actin-related protein 3 (Actin-like protein 3)	0.22	11	22	7	0	4	0	-5.37451	-1.46838	-4.61052	0	9	5	8	7.2643	4.85787	7.20588
Q9Y5K6	CD2AP	CD2-associated protein (Adapter protein CMS) (Cas ligand with multiple SH3 domains)	0.14	11	1	7	0	4	0	-5.37451	-1.46838	-4.61052	0	0	1	0	-1.13041	1.74762	-1.02837
B4DRM3	0	cDNA FLJ54492, highly similar to Eukaryotic translation initiation factor 4B	0.11	6	8	4	0	2	0	-3.41829	-1.50922	-2.93238	2	0	6	0	-2.94012	2.16696	-2.67471
Q15758	SLC1A5	Neutral amino acid transporter B(0) (ATB(0)) (Baboon M7 virus receptor) (RD114/simian type D retrovirus receptor) (Sodium-dependent neutral amino acid transporter type 2) (Solute carrier family 1 member 5)	0.039	6	0	4	0	2	0	-3.41829	-1.50922	-2.93238	0	0	0	0	-1.13041	-1.03015	-1.02837
Q9UJU6	DBNL	Drebrin-like protein (Cervical SH3P7) (Cervical mucin-associated protein) (Drebrin-F) (HPK1-interacting protein of 55 kDa) (HIP-55) (SH3 domain-containing protein 7)	0.24	6	20	4	0	2	0	-3.41829	-1.50922	-2.93238	10	0	10	0	-10.1919	-1.0302	-9.27184
B7Z4L7	0	cDNA FLJ59035, highly similar to RNA-binding region-containing protein 2	0.19	6	3	4	0	2	0	-3.41829	-1.50922	-2.93238	2	0	1	0	-2.94012	-1.48827	-2.67471
P55884	EIF3B	Eukaryotic translation initiation factor 3 subunit B (eIF3b) (Eukaryotic translation initiation factor 3 subunit 9) (Prt1 homolog) (hPrt1) (eIF-3-eta) (eIF3 p110) (eIF3 p116)	0.11	6	9	4	0	2	0	-3.41829	-1.50922	-2.93238	6	0	3	0	-6.56342	-1.75828	-5.97092
O95831	AIFM1	Apoptosis-inducing factor 1, mitochondrial (EC 1.1.1.-) (Programmed cell death protein 8)	0.12	6	8	4	0	2	0	-3.41829	-1.50922	-2.93238	6	0	2	0	-6.56342	-2.29969	-5.97092
P22033	MUT	Methylmalonyl-CoA mutase, mitochondrial (MCM) (EC 5.4.99.2) (Methylmalonyl-CoA isomerase)	0.081	6	2	4	0	2	0	-3.41829	-1.50922	-2.93238	2	0	0	0	-2.94012	-2.67935	-2.67471
Q14444	CAPRIN1	Caprin-1 (Cell cycle-associated protein 1) (Cytoplasmic activation- and proliferation-associated protein 1) (GPI-anchored membrane protein 1) (GPI-anchored protein p137) (GPI-p137) (p137GPI) (Membrane component chromosome 11 surface marker 1) (RNA granule protein 105)	0.072	7	30	4	1	2	0	-1.89863	-1.50922	-2.93238	24	0	4	0	-22.9325	-4.97239	-20.8623
P43243	MATR3	Matrin-3	0.19	14	13	9	0	5	0	-6.67984	-1.53271	-5.7303	8	0	7	0	-8.37702	-1.15527	-7.62079
Q13435	SF3B2	Splicing factor 3B subunit 2 (Pre-mRNA-splicing factor SF3b 145 kDa subunit) (SF3b145) (SF3b150) (Spliceosome-associated protein 145) (SAP 145)	0.17	13	15	9	0	5	0	-6.67984	-1.53271	-5.7303	8	0	7	0	-8.37702	-1.15527	-7.62079
P15924	DSP	Desmoplakin (DP) (250/210 kDa paraneoplastic pemphigus antigen)	0.15	82	77	50	2	30	0	-12.9363	-1.5367	-28.866	60	0	14	1	-55.9896	-4.17212	-28.2924
Q00341	HDLBP	Vigilin (High density lipoprotein-binding protein) (HDL-binding protein)	0.19	26	37	16	0	9	0	-11.256	-1.57361	-9.65593	31	0	5	0	-29.3269	-5.34051	-26.6794
P35998	PSMC2	26S protease regulatory subunit 7 (26S proteasome AAA-ATPase subunit RPT1) (Proteasome 26S subunit ATPase 2) (Protein MSS1)	0.25	9	11	6	0	3	0	-4.7222	-1.59404	-4.05094	0	5	0	6	4.42665	-1.03015	5.64589
Q08380	LGALS3BP	Galectin-3-binding protein (Basement membrane autoantigen p105) (Lectin galactoside-binding soluble 3-binding protein) (Mac-2-binding protein) (MAC2BP) (Mac-2 BP) (Tumor-associated antigen 90K)	0.23	53	7	30	7	17	1	-3.09263	-1.60268	-9.74035	1	1	4	0	-1.13044	2.26621	-1.85139
P15144	ANPEP	Aminopeptidase N (AP-N) (hAPN) (EC 3.4.11.2) (Alanyl aminopeptidase) (Aminopeptidase M) (AP-M) (Microsomal aminopeptidase) (Myeloid plasma membrane glycoprotein CD13) (gp150) (CD antigen CD13)	0.11	21	3	13	0	7	0	-9.29335	-1.61482	-7.9723	0	0	3	0	-1.13041	3.3022	-1.02837
P38646	HSPA9	Stress-70 protein, mitochondrial (75 kDa glucose-regulated protein) (GRP-75) (Heat shock 70 kDa protein 9) (Mortalin) (MOT) (Peptide-binding protein 74) (PBP74)	0.41	32	96	20	1	11	0	-7.70724	-1.62256	-11.9036	36	0	57	0	-33.9041	1.52328	-30.8434
Q15459	SF3A1	Splicing factor 3A subunit 1 (SF3a120) (Spliceosome-associated protein 114) (SAP 114)	0.13	13	18	8	0	4	0	-6.02706	-1.64666	-5.17031	6	0	11	0	-6.56342	1.64157	-5.97092
P06576	ATP5B	ATP synthase subunit beta, mitochondrial (EC 3.6.3.14)	0.39	60	120	38	0	21	2	-25.7141	-1.65221	-8.47975	2	38	37	43	10.7443	11.4943	13.3346
B3GQS7	HSPD1	Mitochondrial heat shock 60kD protein 1 variant 1	0.34	94	112	44	13	24	11	-2.59574	-1.67932	-2.59041	34	1	69	5	-17.8151	1.9461	-5.83032
Q8NBH6	0	cDNA PSEC0266 fis, clone NT2RP3003649, highly similar to Homo sapiens fibulin-1D mRNA	0.047	1	3	1	0	0	0	-1.46418	-1.68144	-1.25605	0	0	3	0	-1.13041	3.3022	-1.02837
Q92820	GGH	Gamma-glutamyl hydrolase (EC 3.4.19.9) (Conjugase) (GH) (Gamma-Glu-X carboxypeptidase)	0.11	1	14	1	0	0	0	-1.46418	-1.68144	-1.25605	0	11	0	3	8.68447	-1.03015	3.30794
P52888	THOP1	Thimet oligopeptidase (EC 3.4.24.15) (Endopeptidase 24.15) (MP78)	0.039	1	2	1	0	0	0	-1.46418	-1.68144	-1.25605	1	0	1	0	-2.03511	-1.03016	-1.85139
P11498	PC	Pyruvate carboxylase, mitochondrial (EC 6.4.1.1) (Pyruvic carboxylase) (PCB)	0.095	1	13	1	0	0	0	-1.46418	-1.68144	-1.25605	14	0	0	0	-13.8256	-12.5993	-12.5775
G8JLD3	ERC1	ELKS/Rab6-interacting/CAST family member 1	0.017	1	2	1	0	0	0	-1.46418	-1.68144	-1.25605	0	0	2	0	-1.13041	2.52478	-1.02837
P05534	HLA-A	HLA class I histocompatibility antigen, A-24 alpha chain (Aw-24) (HLA class I histocompatibility antigen, A-9 alpha chain) (MHC class I antigen A*24)	0.31	9	55	1	6	0	1	3.96654	-1.68144	1.43343	7	15	15	17	1.74441	1.91463	2.15477
Q15833	STXBP2	Syntaxin-binding protein 2 (Protein unc-18 homolog 2) (Unc18-2) (Protein unc-18 homolog B) (Unc-18B)	0.062	1	6	1	0	0	0	-1.46418	-1.68144	-1.25605	2	0	5	0	-2.94012	1.86774	-2.67471
P00966	ASS1	Argininosuccinate synthase (EC 6.3.4.5) (Citrulline--aspartate ligase)	0.26	2	22	1	0	0	1	-1.46418	-1.68144	1.43343	0	15	1	6	11.5275	1.74762	5.64589
P62158	CALM1	Calmodulin (CaM)	0.46	12	30	1	7	0	5	4.51466	-1.68144	3.9859	0	11	0	20	8.68447	-1.03015	16.5886
B0UX83	BAG6	HLA-B associated transcript 3, isoform CRA_a (Large proline-rich protein BAG6)	0.017	1	1	1	0	0	0	-1.46418	-1.68144	-1.25605	0	0	1	0	-1.13041	1.74762	-1.02837
O60784	TOM1	Target of Myb protein 1	0.049	1	1	1	0	0	0	-1.46418	-1.68144	-1.25605	0	0	1	0	-1.13041	1.74762	-1.02837
Q9Y5Y6	ST14	Suppressor of tumorigenicity 14 protein (EC 3.4.21.109) (Matriptase) (Membrane-type serine protease 1) (MT-SP1) (Prostamin) (Serine protease 14) (Serine protease TADG-15) (Tumor-associated differentially-expressed gene 15 protein)	0.027	1	1	1	0	0	0	-1.46418	-1.68144	-1.25605	0	0	1	0	-1.13041	1.74762	-1.02837
P82094	TMF1	TATA element modulatory factor (TMF) (Androgen receptor coactivator 160 kDa protein) (Androgen receptor-associated protein of 160 kDa)	0.018	1	1	1	0	0	0	-1.46418	-1.68144	-1.25605	0	0	1	0	-1.13041	1.74762	-1.02837
Q16643	DBN1	Drebrin (Developmentally-regulated brain protein)	0.11	1	12	1	0	0	0	-1.46418	-1.68144	-1.25605	4	0	7	0	-4.75113	1.5262	-4.32222
B4DKT0	GORASP2	Golgi reassembly-stacking protein 2 (Uncharacterized protein) (cDNA FLJ59712, highly similar to Golgi reassembly-stacking protein 2)	0.093	1	7	1	0	0	0	-1.46418	-1.68144	-1.25605	1	2	2	2	1.27798	1.4024	1.40484
Q15637	SF1	Splicing factor 1 (Mammalian branch point-binding protein) (BBP) (mBBP) (Transcription factor ZFM1) (Zinc finger gene in MEN1 locus) (Zinc finger protein 162)	0.052	1	3	1	0	0	0	-1.46418	-1.68144	-1.25605	1	0	2	0	-2.03511	1.4024	-1.85139
O43237	DYNC1LI2	Cytoplasmic dynein 1 light intermediate chain 2 (Dynein light intermediate chain 2, cytosolic) (LIC-2) (LIC53/55)	0.087	1	3	1	0	0	0	-1.46418	-1.68144	-1.25605	1	0	2	0	-2.03511	1.4024	-1.85139
Q9UNF0	PACSIN2	Protein kinase C and casein kinase substrate in neurons protein 2 (Syndapin-2) (Syndapin-II)	0.074	2	5	1	0	0	0	-1.46418	-1.68144	-1.25605	2	0	3	0	-2.94012	1.26963	-2.67471
P22307	SCP2	Non-specific lipid-transfer protein (NSL-TP) (EC 2.3.1.176) (Propanoyl-CoA C-acyltransferase) (SCP-chi) (SCPX) (Sterol carrier protein 2) (SCP-2) (Sterol carrier protein X) (SCP-X)	0.14	25	19	1	12	0	12	7.2589	-1.68144	8.46549	0	8	0	11	6.55455	-1.03015	9.5479
P30041	PRDX6	Peroxiredoxin-6 (EC 1.11.1.15) (1-Cys peroxiredoxin) (1-Cys PRX) (24 kDa protein) (Acidic calcium-independent phospholipase A2) (aiPLA2) (EC 3.1.1.-) (Antioxidant protein 2) (Liver 2D page spot 40) (Non-selenium glutathione peroxidase) (NSGPx) (EC 1.11.1.9) (Red blood cells page spot 12)	0.45	20	12	1	10	0	9	6.16047	-1.68144	6.54367	0	7	0	5	5.84503	-1.03015	4.8663
P13861	PRKAR2A	cAMP-dependent protein kinase type II-alpha regulatory subunit	0.18	1	10	1	0	0	0	-1.46418	-1.68144	-1.25605	0	5	0	5	4.42665	-1.03015	4.8663
H0Y449	YBX1	Nuclease-sensitive element-binding protein 1 (Fragment)	0.14	2	5	1	0	0	1	-1.46418	-1.68144	1.43343	0	4	0	1	3.7178	-1.03015	1.75065
C9JK83	STAMBP	STAM-binding protein (Fragment)	0.053	1	2	1	0	0	0	-1.46418	-1.68144	-1.25605	0	1	0	1	1.59259	-1.03015	1.75065
B2R923	0	cDNA, FLJ94174	0.13	2	3	1	0	0	1	-1.46418	-1.68144	1.43343	0	2	0	1	2.30077	-1.03015	1.75065
P11172	UMPS	Uridine 5'-monophosphate synthase (UMP synthase) [Includes: Orotate phosphoribosyltransferase (OPRT) (OPRTase) (EC 2.4.2.10); Orotidine 5'-phosphate decarboxylase (ODC) (EC 4.1.1.23) (OMPdecase)]	0.077	1	3	1	0	0	0	-1.46418	-1.68144	-1.25605	0	2	0	1	2.30077	-1.03015	1.75065
P61956	SUMO2	Small ubiquitin-related modifier 2 (SUMO-2) (HSMT3) (SMT3 homolog 2) (SUMO-3) (Sentrin-2) (Ubiquitin-like protein SMT3A) (Smt3A)	0.23	3	4	1	1	0	0	1.22963	-1.68144	-1.25605	0	2	0	2	2.30077	-1.03015	2.52916
Q9Y5X3	SNX5	Sorting nexin-5	0.059	1	1	1	0	0	0	-1.46418	-1.68144	-1.25605	0	1	0	0	1.59259	-1.03015	-1.02837
Q9BS26	ERP44	Endoplasmic reticulum resident protein 44 (ER protein 44) (ERp44) (Thioredoxin domain-containing protein 4)	0.084	5	2	1	0	0	3	-1.46418	-1.68144	2.709	0	1	0	1	1.59259	-1.03015	1.75065
P56545	CTBP2	C-terminal-binding protein 2 (CtBP2)	0.058	2	3	1	0	0	1	-1.46418	-1.68144	1.43343	0	1	0	2	1.59259	-1.03015	2.52916
Q9Y383	LUC7L2	Putative RNA-binding protein Luc7-like 2	0.094	1	4	1	0	0	0	-1.46418	-1.68144	-1.25605	0	1	0	3	1.59259	-1.03015	3.30794
Q99816	TSG101	Tumor susceptibility gene 101 protein (ESCRT-I complex subunit TSG101)	0.054	1	1	1	0	0	0	-1.46418	-1.68144	-1.25605	0	0	0	1	-1.13041	-1.03015	1.75065
O95232	LUC7L3	Luc7-like protein 3 (Cisplatin resistance-associated-overexpressed protein) (Luc7A) (Okadaic acid-inducible phosphoprotein OA48-18) (cAMP regulatory element-associated protein 1) (CRE-associated protein 1) (CREAP-1)	0.097	1	2	1	0	0	0	-1.46418	-1.68144	-1.25605	1	0	1	0	-2.03511	-1.03016	-1.85139
Q8IZ83	ALDH16A1	Aldehyde dehydrogenase family 16 member A1	0.03	1	2	1	0	0	0	-1.46418	-1.68144	-1.25605	1	0	1	0	-2.03511	-1.03016	-1.85139
Q96M27	PRRC1	Protein PRRC1 (Proline-rich and coiled-coil-containing protein 1)	0.081	1	5	1	0	0	0	-1.46418	-1.68144	-1.25605	2	1	2	0	-1.63314	-1.03016	-2.67471
Q59FC4	0	Presynaptic protein SAP97 variant (Fragment)	0.035	1	3	1	0	0	0	-1.46418	-1.68144	-1.25605	2	0	1	0	-2.94012	-1.48827	-2.67471
O94874	UFL1	E3 UFM1-protein ligase 1 (EC 6.3.2.-) (LZAP-binding protein)	0.031	1	3	1	0	0	0	-1.46418	-1.68144	-1.25605	2	0	1	0	-2.94012	-1.48827	-2.67471
Q9UNN5	FAF1	FAS-associated factor 1 (hFAF1) (UBX domain-containing protein 12) (UBX domain-containing protein 3A)	0.04	1	1	1	0	0	0	-1.46418	-1.68144	-1.25605	1	0	0	0	-2.03511	-1.8546	-1.85139
Q15642	TRIP10	Cdc42-interacting protein 4 (Protein Felic) (Salt tolerant protein) (hSTP) (Thyroid receptor-interacting protein 10) (TR-interacting protein 10) (TRIP-10)	0.028	1	1	1	0	0	0	-1.46418	-1.68144	-1.25605	1	0	0	0	-2.03511	-1.8546	-1.85139
Q06033	ITIH3	Inter-alpha-trypsin inhibitor heavy chain H3 (ITI heavy chain H3) (ITI-HC3) (Inter-alpha-inhibitor heavy chain 3) (Serum-derived hyaluronan-associated protein) (SHAP)	0.026	1	1	1	0	0	0	-1.46418	-1.68144	-1.25605	1	0	0	0	-2.03511	-1.8546	-1.85139
Q2NL95	DDX19B	DDX19B protein (Fragment)	0.053	1	1	1	0	0	0	-1.46418	-1.68144	-1.25605	1	0	0	0	-2.03511	-1.8546	-1.85139
P53992	SEC24C	Protein transport protein Sec24C (SEC24-related protein C)	0.025	1	1	1	0	0	0	-1.46418	-1.68144	-1.25605	1	0	0	0	-2.03511	-1.8546	-1.85139
P52294	KPNA1	Importin subunit alpha-5 (Karyopherin subunit alpha-1) (Nucleoprotein interactor 1) (NPI-1) (RAG cohort protein 2) (SRP1-beta) [Cleaved into: Importin subunit alpha-5, N-terminally processed]	0.046	1	4	1	0	0	0	-1.46418	-1.68144	-1.25605	3	0	1	0	-3.84546	-1.94654	-3.49832
Q8N6H7	ARFGAP2	ADP-ribosylation factor GTPase-activating protein 2 (ARF GAP 2) (GTPase-activating protein ZNF289) (Zinc finger protein 289)	0.035	1	2	1	0	0	0	-1.46418	-1.68144	-1.25605	2	0	0	0	-2.94012	-2.67935	-2.67471
P55060	CSE1L	Exportin-2 (Exp2) (Cellular apoptosis susceptibility protein) (Chromosome segregation 1-like protein) (Importin-alpha re-exporter)	0.07	1	7	1	0	0	0	-1.46418	-1.68144	-1.25605	6	0	1	0	-6.56342	-3.32235	-5.97092
P49736	MCM2	DNA replication licensing factor MCM2 (EC 3.6.4.12) (Minichromosome maintenance protein 2 homolog) (Nuclear protein BM28)	0.13	1	13	1	0	0	0	-1.46418	-1.68144	-1.25605	10	0	2	0	-10.1919	-3.57104	-9.27184
P26640	VARS	Valine--tRNA ligase (EC 6.1.1.9) (Protein G7a) (Valyl-tRNA synthetase) (ValRS)	0.045	1	5	1	0	0	0	-1.46418	-1.68144	-1.25605	5	0	0	0	-5.65711	-5.15535	-5.14642
Q13263	TRIM28	Transcription intermediary factor 1-beta (TIF1-beta) (E3 SUMO-protein ligase TRIM28) (EC 6.3.2.-) (KRAB-associated protein 1) (KAP-1) (KRAB-interacting protein 1) (KRIP-1) (Nuclear corepressor KAP-1) (RING finger protein 96) (Tripartite motif-containing protein 28)	0.22	15	56	10	0	5	0	-7.33287	-1.68255	-6.2905	38	0	19	0	-35.7373	-2.00372	-32.5111
P78371	CCT2	T-complex protein 1 subunit beta (TCP-1-beta) (CCT-beta)	0.39	28	28	19	0	10	0	-13.2207	-1.68367	-11.3414	10	0	17	0	-10.1919	1.57658	-9.27184
Q14247	CTTN	Src substrate cortactin (Amplaxin) (Oncogene EMS1)	0.24	30	4	19	1	10	0	-7.34321	-1.68367	-11.3414	3	0	1	0	-3.84546	-1.94654	-3.49832
P18206	VCL	Vinculin (Metavinculin) (MV)	0.34	36	97	23	0	12	0	-15.8437	-1.71248	-13.5915	44	0	53	0	-41.2447	1.16537	-37.5214
O60763	USO1	General vesicular transport factor p115 (Protein USO1 homolog) (Transcytosis-associated protein) (TAP) (Vesicle-docking protein)	0.1	4	6	3	0	1	0	-2.76668	-1.76477	-2.3734	0	0	6	0	-1.13041	5.6361	-1.02837
Q09028	RBBP4	Histone-binding protein RBBP4 (Chromatin assembly factor 1 subunit C) (CAF-1 subunit C) (Chromatin assembly factor I p48 subunit) (CAF-I 48 kDa subunit) (CAF-I p48) (Nucleosome-remodeling factor subunit RBAP48) (Retinoblastoma-binding protein 4) (RBBP-4) (Retinoblastoma-binding protein p48)	0.14	4	10	3	0	1	0	-2.76668	-1.76477	-2.3734	0	4	2	4	3.7178	2.52478	4.08698
B7Z1C7	0	cDNA FLJ59451, highly similar to Scaffold attachment factor B	0.039	4	1	3	0	1	0	-2.76668	-1.76477	-2.3734	0	0	1	0	-1.13041	1.74762	-1.02837
Q13409	DYNC1I2	Cytoplasmic dynein 1 intermediate chain 2 (Cytoplasmic dynein intermediate chain 2) (Dynein intermediate chain 2, cytosolic) (DH IC-2)	0.12	4	12	3	0	1	0	-2.76668	-1.76477	-2.3734	4	0	8	0	-4.75113	1.71149	-4.32222
Q14103	HNRNPD	Heterogeneous nuclear ribonucleoprotein D0 (hnRNP D0) (AU-rich element RNA-binding protein 1)	0.26	22	34	3	11	1	7	3.55084	-1.76477	2.78588	0	18	0	16	13.6621	-1.03015	13.4567
Q92597	NDRG1	Protein NDRG1 (Differentiation-related gene 1 protein) (DRG-1) (N-myc downstream-regulated gene 1 protein) (Nickel-specific induction protein Cap43) (Reducing agents and tunicamycin-responsive protein) (RTP) (Rit42)	0.16	10	7	3	2	1	4	-1.06364	-1.76477	1.77145	0	1	0	6	1.59259	-1.03015	5.64589
Q07812	BAX	Apoptosis regulator BAX (Bcl-2-like protein 4) (Bcl2-L-4)	0.12	5	0	3	1	1	0	-1.5367	-1.76477	-2.3734	0	0	0	0	-1.13041	-1.03015	-1.02837
O95497	VNN1	Pantetheinase (EC 3.5.1.92) (Pantetheine hydrolase) (Tiff66) (Vascular non-inflammatory molecule 1) (Vanin-1)	0.041	4	0	3	0	1	0	-2.76668	-1.76477	-2.3734	0	0	0	0	-1.13041	-1.03015	-1.02837
Q9BR63	FARSB	FARSB protein (Fragment)	0.046	4	0	3	0	1	0	-2.76668	-1.76477	-2.3734	0	0	0	0	-1.13041	-1.03015	-1.02837
P36776	LONP1	Lon protease homolog, mitochondrial (EC 3.4.21.-) (LONHs) (Lon protease-like protein) (LONP) (Mitochondrial ATP-dependent protease Lon) (Serine protease 15)	0.084	3	7	3	0	1	0	-2.76668	-1.76477	-2.3734	4	0	2	0	-4.75113	-1.6647	-4.32222
Q05BV5	OGFR	OGFR protein	0.08	4	2	3	0	1	0	-2.76668	-1.76477	-2.3734	1	0	1	0	-2.03511	-1.03016	-1.85139
Q13283	G3BP1	Ras GTPase-activating protein-binding protein 1 (G3BP-1) (EC 3.6.4.12) (EC 3.6.4.13) (ATP-dependent DNA helicase VIII) (hDH VIII) (GAP SH3 domain-binding protein 1)	0.18	5	6	3	1	1	0	-1.5367	-1.76477	-2.3734	4	0	2	0	-4.75113	-1.6647	-4.32222
Q5JRX3	PITRM1	Presequence protease, mitochondrial (hPreP) (EC 3.4.24.-) (Pitrilysin metalloproteinase 1) (Metalloprotease 1) (hMP1)	0.041	4	1	3	0	1	0	-2.76668	-1.76477	-2.3734	1	0	0	0	-2.03511	-1.8546	-1.85139
O75534	CSDE1	Cold shock domain-containing protein E1 (N-ras upstream gene protein) (Protein UNR)	0.068	4	2	3	0	1	0	-2.76668	-1.76477	-2.3734	2	0	0	0	-2.94012	-2.67935	-2.67471
P08670	VIM	Vimentin	0.48	261	184	125	36	66	0	-2.79764	-1.77099	-72.0961	26	60	57	38	1.99809	2.08602	1.40339
P98088	MUC5AC	Mucin-5AC (MUC-5AC) (Gastric mucin) (Lewis B blood group antigen) (LeB) (Major airway glycoprotein) (Mucin-5 subtype AC, tracheobronchial) (Tracheobronchial mucin) (TBM) (Fragments)	0.02	35	4	22	0	11	0	-15.1876	-1.77592	-13.0287	3	0	0	0	-3.84546	-3.50439	-3.49832
Q8TE77	SSH3	Protein phosphatase Slingshot homolog 3 (EC 3.1.3.16) (EC 3.1.3.48) (SSH-like protein 3) (SSH-3L) (hSSH-3L)	0.11	7	3	5	0	2	0	-4.07013	-1.79701	-3.49156	0	0	3	0	-1.13041	3.3022	-1.02837
P31040	SDHA	Succinate dehydrogenase [ubiquinone] flavoprotein subunit, mitochondrial (EC 1.3.5.1) (Flavoprotein subunit of complex II) (Fp)	0.14	6	16	5	0	2	0	-4.07013	-1.79701	-3.49156	7	1	8	0	-4.14938	1.08855	-6.7957
O60664	PLIN3	Perilipin-3 (47 kDa mannose 6-phosphate receptor-binding protein) (47 kDa MPR-binding protein) (Cargo selection protein TIP47) (Mannose-6-phosphate receptor-binding protein 1) (Placental protein 17) (PP17)	0.17	11	1	5	3	2	1	-1.1963	-1.79701	-1.93925	0	1	0	1	1.59259	-1.03015	1.75065
Q8TAQ2	SMARCC2	SWI/SNF complex subunit SMARCC2 (BRG1-associated factor 170) (BAF170) (SWI/SNF complex 170 kDa subunit) (SWI/SNF-related matrix-associated actin-dependent regulator of chromatin subfamily C member 2)	0.098	8	7	5	0	2	0	-4.07013	-1.79701	-3.49156	4	0	1	0	-4.75113	-2.40498	-4.32222
B0QYK0	EWSR1	RNA-binding protein EWS	0.071	10	5	7	0	3	0	-5.37451	-1.81423	-4.61052	4	0	1	0	-4.75113	-2.40498	-4.32222
P11021	HSPA5	78 kDa glucose-regulated protein (GRP-78) (Endoplasmic reticulum lumenal Ca(2+)-binding protein grp78) (Heat shock 70 kDa protein 5) (Immunoglobulin heavy chain-binding protein) (BiP)	0.49	64	107	40	4	20	0	-6.43098	-1.81913	-23.1913	36	0	70	0	-33.9041	1.86748	-30.8434
Q16819	MEP1A	Meprin A subunit alpha (EC 3.4.24.18) (Endopeptidase-2) (N-benzoyl-L-tyrosyl-P-amino-benzoic acid hydrolase subunit alpha) (PABA peptide hydrolase) (PPH alpha)	0.11	16	0	11	0	5	0	-7.98612	-1.83244	-6.8509	0	0	0	0	-1.13041	-1.03015	-1.02837
Q13813	SPTAN1	Spectrin alpha chain, non-erythrocytic 1 (Alpha-II spectrin) (Fodrin alpha chain) (Spectrin, non-erythroid alpha subunit)	0.46	251	681	164	0	81	0	-110.804	-1.90348	-95.0536	288	0	385	0	-275.746	1.31751	-250.853
P00558	PGK1	Phosphoglycerate kinase 1 (EC 2.7.2.3) (Cell migration-inducing gene 10 protein) (Primer recognition protein 2) (PRP 2)	0.41	88	57	26	9	12	39	-2.16803	-1.92538	2.12868	1	25	7	24	10.3597	3.56304	10.9563
Q9P2M7	CGN	Cingulin	0.15	22	7	16	0	7	0	-11.256	-1.95585	-9.65593	1	0	6	0	-2.03511	3.13061	-1.85139
P41250	GARS	Glycine--tRNA ligase (EC 6.1.1.14) (Diadenosine tetraphosphate synthetase) (AP-4-A synthetase) (Glycyl-tRNA synthetase) (GlyRS)	0.18	18	12	12	0	5	0	-8.63962	-1.98239	-7.4115	8	0	3	0	-8.37702	-2.24413	-7.62079
A8K7Q1	0	cDNA FLJ77770, highly similar to Homo sapiens nucleobindin 1 (NUCB1), mRNA	0.19	11	3	8	0	3	0	-6.02706	-2.03451	-5.17031	0	0	3	0	-1.13041	3.3022	-1.02837
B7Z1R5	ATP6V1A	V-type proton ATPase catalytic subunit A (cDNA FLJ51804, highly similar to Vacuolar ATP synthase catalytic subunit A, ubiquitous isoform (EC 3.6.3.14))	0.2	11	9	8	0	3	0	-6.02706	-2.03451	-5.17031	6	0	4	0	-6.56342	-1.42313	-5.97092
Q09666	AHNAK	Neuroblast differentiation-associated protein AHNAK (Desmoyokin)	0.34	387	314	260	0	119	0	-178.368	-2.08016	-153.013	171	0	137	0	-160.673	-1.29247	-146.168
A8K3W4	0	cDNA FLJ75163, highly similar to Homo sapiens heterogeneous nuclear ribonucleoprotein U-like 1 (HNRPUL1), transcript variant 4, mRNA	0.061	8	10	6	0	2	0	-4.7222	-2.08491	-4.05094	2	0	9	0	-2.94012	3.06523	-2.67471
Q92945	KHSRP	Far upstream element-binding protein 2 (FUSE-binding protein 2) (KH type-splicing regulatory protein) (KSRP) (p75)	0.22	22	63	15	0	6	0	-10.6015	-2.09662	-9.09452	29	0	30	0	-27.4983	1.00284	-25.0159
Q9H3R2	MUC13	Mucin-13 (MUC-13) (Down-regulated in colon cancer 1)	0.15	75	3	27	22	11	12	1.01196	-2.1598	-1.49016	0	0	3	0	-1.13041	3.3022	-1.02837
B7Z992	0	cDNA FLJ53698, highly similar to Gelsolin	0.21	57	42	27	10	11	8	-2.04772	-2.1598	-2.13677	15	1	24	3	-8.18471	1.51061	-3.94049
P31943	HNRNPH1	Heterogeneous nuclear ribonucleoprotein H (hnRNP H) [Cleaved into: Heterogeneous nuclear ribonucleoprotein H, N-terminally processed]	0.22	11	35	4	2	1	4	-1.31414	-2.1804	1.43377	0	15	5	15	11.5275	4.85787	12.6744
Q16531	DDB1	DNA damage-binding protein 1 (DDB p127 subunit) (DNA damage-binding protein a) (DDBa) (Damage-specific DNA-binding protein 1) (HBV X-associated protein 1) (XAP-1) (UV-damaged DNA-binding factor) (UV-damaged DNA-binding protein 1) (UV-DDB 1) (XPE-binding factor) (XPE-BF) (Xeroderma pigmentosum group E-complementing protein) (XPCe)	0.072	5	9	4	0	1	0	-3.41829	-2.1804	-2.93238	4	0	5	0	-4.75113	1.15581	-4.32222
O00231	PSMD11	26S proteasome non-ATPase regulatory subunit 11 (26S proteasome regulatory subunit RPN6) (26S proteasome regulatory subunit S9) (26S proteasome regulatory subunit p44.5)	0.2	9	9	4	0	1	4	-3.41829	-2.1804	1.43377	0	5	0	5	4.42665	-1.03015	4.8663
P48637	GSS	Glutathione synthetase (GSH synthetase) (GSH-S) (EC 6.3.2.3) (Glutathione synthase)	0.11	5	8	4	0	1	0	-3.41829	-2.1804	-2.93238	0	4	0	3	3.7178	-1.03015	3.30794
P10586	PTPRF	Receptor-type tyrosine-protein phosphatase F (EC 3.1.3.48) (Leukocyte common antigen related) (LAR)	0.027	5	0	4	0	1	0	-3.41829	-2.1804	-2.93238	0	0	0	0	-1.13041	-1.03015	-1.02837
Q6NVI1	MARCKS	MARCKS protein (Fragment)	0.33	5	0	4	0	1	0	-3.41829	-2.1804	-2.93238	0	0	0	0	-1.13041	-1.03015	-1.02837
O60313	OPA1	Dynamin-like 120 kDa protein, mitochondrial (EC 3.6.5.5) (Optic atrophy protein 1) [Cleaved into: Dynamin-like 120 kDa protein, form S1]	0.045	4	5	4	0	1	0	-3.41829	-2.1804	-2.93238	4	0	1	0	-4.75113	-2.40498	-4.32222
P53396	ACLY	ATP-citrate synthase (EC 2.3.3.8) (ATP-citrate (pro-S-)-lyase) (ACL) (Citrate cleavage enzyme)	0.15	5	13	4	0	1	0	-3.41829	-2.1804	-2.93238	14	0	0	0	-13.8256	-12.5993	-12.5775
B7Z954	0	cDNA FLJ61560, highly similar to Tight junction protein ZO-2	0.2	33	2	23	0	9	0	-15.8437	-2.21499	-13.5915	0	0	2	0	-1.13041	2.52478	-1.02837
P50454	SERPINH1	Serpin H1 (47 kDa heat shock protein) (Arsenic-transactivated protein 3) (AsTP3) (Cell proliferation-inducing gene 14 protein) (Collagen-binding protein) (Colligin) (Rheumatoid arthritis-related antigen RA-A47)	0.33	19	42	14	0	5	0	-9.94732	-2.28245	-8.53331	0	25	6	11	18.6509	5.6361	9.5479
E7EVA0	MAP4	Microtubule-associated protein	0.072	25	7	19	0	7	0	-13.2207	-2.29724	-11.3414	6	0	1	0	-6.56342	-3.32235	-5.97092
Q14126	DSG2	Desmoglein-2 (Cadherin family member 5) (HDGC)	0.14	9	14	7	0	2	0	-5.37451	-2.37292	-4.61052	3	1	10	0	-2.13603	2.57267	-3.49832
Q9UQ80	PA2G4	Proliferation-associated protein 2G4 (Cell cycle protein p38-2G4 homolog) (hG4-1) (ErbB3-binding protein 1)	0.35	17	15	7	0	2	8	-5.37451	-2.37292	1.60836	0	10	0	5	7.97427	-1.03015	4.8663
B4DQZ7	0	cDNA FLJ50838, highly similar to Apoptotic chromatin condensation inducer in thenucleus (Fragment)	0.11	9	9	7	0	2	0	-5.37451	-2.37292	-4.61052	5	0	4	0	-5.65711	-1.22661	-5.14642
Q6P996	PDXDC1	Pyridoxal-dependent decarboxylase domain-containing protein 1 (EC 4.1.1.-)	0.12	9	2	7	0	2	0	-5.37451	-2.37292	-4.61052	2	0	0	0	-2.94012	-2.67935	-2.67471
Q9UQE7	SMC3	Structural maintenance of chromosomes protein 3 (SMC protein 3) (SMC-3) (Basement membrane-associated chondroitin proteoglycan) (Bamacan) (Chondroitin sulfate proteoglycan 6) (Chromosome-associated polypeptide) (hCAP)	0.1	10	3	7	0	2	0	-5.37451	-2.37292	-4.61052	3	0	0	0	-3.84546	-3.50439	-3.49832
Q13838	DDX39B	Spliceosome RNA helicase DDX39B (EC 3.6.4.13) (56 kDa U2AF65-associated protein) (ATP-dependent RNA helicase p47) (DEAD box protein UAP56) (HLA-B-associated transcript 1 protein)	0.24	9	19	2	0	0	7	-2.11532	-2.42918	3.64373	0	11	1	6	8.68447	1.74762	5.64589
B3KM47	0	cDNA FLJ10273 fis, clone HEMBB1001137, highly similar to SEC23-interacting protein	0.027	2	1	2	0	0	0	-2.11532	-2.42918	-1.81462	0	0	1	0	-1.13041	1.74762	-1.02837
O00267	SUPT5H	Transcription elongation factor SPT5 (hSPT5) (DRB sensitivity-inducing factor 160 kDa subunit) (DSIF p160) (DRB sensitivity-inducing factor large subunit) (DSIF large subunit) (Tat-cotransactivator 1 protein) (Tat-CT1 protein)	0.033	3	1	2	0	0	0	-2.11532	-2.42918	-1.81462	0	0	1	0	-1.13041	1.74762	-1.02837
Q14789	GOLGB1	Golgin subfamily B member 1 (372 kDa Golgi complex-associated protein) (GCP372) (Giantin) (Macrogolgin)	0.011	2	1	2	0	0	0	-2.11532	-2.42918	-1.81462	0	0	1	0	-1.13041	1.74762	-1.02837
A6NEM2	HCFC1	HCF N-terminal chain 5	0.0096	2	1	2	0	0	0	-2.11532	-2.42918	-1.81462	0	0	1	0	-1.13041	1.74762	-1.02837
Q04206	RELA	Transcription factor p65 (Nuclear factor NF-kappa-B p65 subunit) (Nuclear factor of kappa light polypeptide gene enhancer in B-cells 3)	0.031	2	1	2	0	0	0	-2.11532	-2.42918	-1.81462	0	0	1	0	-1.13041	1.74762	-1.02837
Q07065	CKAP4	Cytoskeleton-associated protein 4 (63-kDa cytoskeleton-linking membrane protein) (Climp-63) (p63)	0.11	2	13	2	0	0	0	-2.11532	-2.42918	-1.81462	6	0	7	0	-6.56342	1.10478	-5.97092
Q05682	CALD1	Caldesmon (CDM)	0.086	2	20	2	0	0	0	-2.11532	-2.42918	-1.81462	9	0	10	0	-9.2843	1.06557	-8.44616
P17931	LGALS3	Galectin-3 (Gal-3) (35 kDa lectin) (Carbohydrate-binding protein 35) (CBP 35) (Galactose-specific lectin 3) (Galactoside-binding protein) (GALBP) (IgE-binding protein) (L-31) (Laminin-binding protein) (Lectin L-29) (Mac-2 antigen)	0.41	32	44	2	17	0	12	6.92824	-2.42918	5.85967	0	22	0	21	16.5115	-1.03015	17.3723
Q13148	TARDBP	TAR DNA-binding protein 43 (TDP-43)	0.15	3	16	2	0	0	1	-2.11532	-2.42918	-1.00786	0	12	0	5	9.39489	-1.03015	4.8663
Q9UNZ2	NSFL1C	NSFL1 cofactor p47 (UBX domain-containing protein 2C) (p97 cofactor p47)	0.16	2	8	2	0	0	0	-2.11532	-2.42918	-1.81462	0	4	0	4	3.7178	-1.03015	4.08698
O00330	PDHX	Pyruvate dehydrogenase protein X component, mitochondrial (Dihydrolipoamide dehydrogenase-binding protein of pyruvate dehydrogenase complex) (E3-binding protein) (E3BP) (Lipoyl-containing pyruvate dehydrogenase complex component X) (proX)	0.078	2	3	2	0	0	0	-2.11532	-2.42918	-1.81462	0	3	0	0	3.00917	-1.03015	-1.02837
Q9Y6N5	SQRDL	Sulfide:quinone oxidoreductase, mitochondrial (EC 1.-.-.-)	0.08	5	2	2	0	0	3	-2.11532	-2.42918	1.87513	0	2	0	0	2.30077	-1.03015	-1.02837
O43852	CALU	Calumenin (Crocalbin) (IEF SSP 9302)	0.22	13	6	2	7	0	3	3.12497	-2.42918	1.87513	0	1	0	5	1.59259	-1.03015	4.8663
Q92614	MYO18A	Unconventional myosin-XVIIIa (Molecule associated with JAK3 N-terminus) (MAJN) (Myosin containing a PDZ domain)	0.0088	2	0	2	0	0	0	-2.11532	-2.42918	-1.81462	0	0	0	0	-1.13041	-1.03015	-1.02837
Q13835	PKP1	Plakophilin-1 (Band 6 protein) (B6P)	0.032	2	0	2	0	0	0	-2.11532	-2.42918	-1.81462	0	0	0	0	-1.13041	-1.03015	-1.02837
Q03154	ACY1	Aminoacylase-1 (ACY-1) (EC 3.5.1.14) (N-acyl-L-amino-acid amidohydrolase)	0.14	6	0	2	0	0	5	-2.11532	-2.42918	2.75897	0	0	0	0	-1.13041	-1.03015	-1.02837
Q8WWM7	ATXN2L	Ataxin-2-like protein (Ataxin-2 domain protein) (Ataxin-2-related protein)	0.017	2	0	2	0	0	0	-2.11532	-2.42918	-1.81462	0	0	0	0	-1.13041	-1.03015	-1.02837
Q12888	TP53BP1	Tumor suppressor p53-binding protein 1 (53BP1) (p53-binding protein 1) (p53BP1)	0.0096	2	0	2	0	0	0	-2.11532	-2.42918	-1.81462	0	0	0	0	-1.13041	-1.03015	-1.02837
Q86SJ6	DSG4	Desmoglein-4 (Cadherin family member 13)	0.023	2	0	2	0	0	0	-2.11532	-2.42918	-1.81462	0	0	0	0	-1.13041	-1.03015	-1.02837
Q14134	TRIM29	Tripartite motif-containing protein 29 (Ataxia telangiectasia group D-associated protein)	0.032	2	0	2	0	0	0	-2.11532	-2.42918	-1.81462	0	0	0	0	-1.13041	-1.03015	-1.02837
Q01970	PLCB3	1-phosphatidylinositol 4,5-bisphosphate phosphodiesterase beta-3 (EC 3.1.4.11) (Phosphoinositide phospholipase C-beta-3) (Phospholipase C-beta-3) (PLC-beta-3)	0.019	2	0	2	0	0	0	-2.11532	-2.42918	-1.81462	0	0	0	0	-1.13041	-1.03015	-1.02837
O00391	QSOX1	Sulfhydryl oxidase 1 (hQSOX) (EC 1.8.3.2) (Quiescin Q6)	0.024	2	0	2	0	0	0	-2.11532	-2.42918	-1.81462	0	0	0	0	-1.13041	-1.03015	-1.02837
F8WAU4	GFM1	Elongation factor G, mitochondrial	0.04	2	0	2	0	0	0	-2.11532	-2.42918	-1.81462	0	0	0	0	-1.13041	-1.03015	-1.02837
Q92783	STAM	Signal transducing adapter molecule 1 (STAM-1)	0.044	2	0	2	0	0	0	-2.11532	-2.42918	-1.81462	0	0	0	0	-1.13041	-1.03015	-1.02837
E9PG35	MCCC1	Methylcrotonoyl-CoA carboxylase subunit alpha, mitochondrial (Fragment)	0.038	2	0	2	0	0	0	-2.11532	-2.42918	-1.81462	0	0	0	0	-1.13041	-1.03015	-1.02837
Q15262	PTPRK	Receptor-type tyrosine-protein phosphatase kappa (Protein-tyrosine phosphatase kappa) (R-PTP-kappa) (EC 3.1.3.48)	0.012	2	0	2	0	0	0	-2.11532	-2.42918	-1.81462	0	0	0	0	-1.13041	-1.03015	-1.02837
Q9Y2T3	GDA	Guanine deaminase (Guanase) (Guanine aminase) (EC 3.5.4.3) (Guanine aminohydrolase) (GAH) (p51-nedasin)	0.064	2	1	2	0	0	0	-2.11532	-2.42918	-1.81462	0	0	0	1	-1.13041	-1.03015	1.75065
P53367	ARFIP1	Arfaptin-1 (ADP-ribosylation factor-interacting protein 1)	0.1	3	0	2	1	0	0	-1.17491	-2.42918	-1.81462	0	0	0	0	-1.13041	-1.03015	-1.02837
Q7Z739	YTHDF3	YTH domain family protein 3	0.055	2	3	2	0	0	0	-2.11532	-2.42918	-1.81462	1	0	1	0	-2.03511	-1.03016	-1.85139
P55010	EIF5	Eukaryotic translation initiation factor 5 (eIF-5)	0.1	2	6	2	0	0	0	-2.11532	-2.42918	-1.81462	3	0	3	0	-3.84546	-1.03017	-3.49832
P49321	NASP	Nuclear autoantigenic sperm protein (NASP)	0.06	2	7	2	0	0	0	-2.11532	-2.42918	-1.81462	4	0	3	0	-4.75113	-1.27279	-4.32222
Q86XP3	DDX42	ATP-dependent RNA helicase DDX42 (EC 3.6.4.13) (DEAD box protein 42) (RNA helicase-like protein) (RHELP) (RNA helicase-related protein) (RNAHP) (SF3b DEAD box protein) (Splicing factor 3B-associated 125 kDa protein) (SF3b125)	0.043	2	3	2	0	0	0	-2.11532	-2.42918	-1.81462	2	0	1	0	-2.94012	-1.48827	-2.67471
Q14157	UBAP2L	Ubiquitin-associated protein 2-like (Protein NICE-4)	0.021	2	3	2	0	0	0	-2.11532	-2.42918	-1.81462	2	0	1	0	-2.94012	-1.48827	-2.67471
Q9NTZ6	RBM12	RNA-binding protein 12 (RNA-binding motif protein 12) (SH3/WW domain anchor protein in the nucleus) (SWAN)	0.039	2	2	2	0	0	0	-2.11532	-2.42918	-1.81462	1	0	0	0	-2.03511	-1.8546	-1.85139
Q5T5P2	KIAA1217	Sickle tail protein homolog	0.017	2	2	2	0	0	0	-2.11532	-2.42918	-1.81462	2	0	0	0	-2.94012	-2.67935	-2.67471
Q59HE3	0	Calpastatin isoform a variant (Fragment)	0.06	2	3	2	0	0	0	-2.11532	-2.42918	-1.81462	3	0	0	0	-3.84546	-3.50439	-3.49832
P11586	MTHFD1	C-1-tetrahydrofolate synthase, cytoplasmic (C1-THF synthase) [Cleaved into: C-1-tetrahydrofolate synthase, cytoplasmic, N-terminally processed] [Includes: Methylenetetrahydrofolate dehydrogenase (EC 1.5.1.5); Methenyltetrahydrofolate cyclohydrolase (EC 3.5.4.9); Formyltetrahydrofolate synthetase (EC 6.3.4.3)]	0.25	17	33	13	0	4	0	-9.29335	-2.53905	-7.9723	22	0	11	0	-21.1085	-1.95915	-19.203
O00303	EIF3F	Eukaryotic translation initiation factor 3 subunit F (eIF3f) (Deubiquitinating enzyme eIF3f) (EC 3.4.19.12) (Eukaryotic translation initiation factor 3 subunit 5) (eIF-3-epsilon) (eIF3 p47)	0.17	6	25	5	0	1	0	-4.07013	-2.59619	-3.49156	0	8	6	10	6.55455	5.6361	8.76695
Q32MZ4	LRRFIP1	Leucine-rich repeat flightless-interacting protein 1 (LRR FLII-interacting protein 1) (GC-binding factor 2) (TAR RNA-interacting protein)	0.092	6	8	5	0	1	0	-4.07013	-2.59619	-3.49156	2	0	6	0	-2.94012	2.16696	-2.67471
B4DEA3	0	cDNA FLJ56531, highly similar to UV excision repair protein RAD23 homolog B	0.11	6	5	5	0	1	0	-4.07013	-2.59619	-3.49156	2	0	3	0	-2.94012	1.26963	-2.67471
Q15942	ZYX	Zyxin (Zyxin-2)	0.15	6	10	5	0	1	0	-4.07013	-2.59619	-3.49156	6	0	3	1	-6.56342	-1.75828	-3.3166
Q9Y2W1	THRAP3	Thyroid hormone receptor-associated protein 3 (Thyroid hormone receptor-associated protein complex 150 kDa component) (Trap150)	0.1	6	10	5	0	1	0	-4.07013	-2.59619	-3.49156	7	0	3	0	-7.47006	-2.00116	-6.7957
P17980	PSMC3	26S protease regulatory subunit 6A (26S proteasome AAA-ATPase subunit RPT5) (Proteasome 26S subunit ATPase 3) (Proteasome subunit P50) (Tat-binding protein 1) (TBP-1)	0.25	10	6	8	0	2	0	-6.02706	-2.66103	-5.17031	0	4	1	1	3.7178	1.74762	1.75065
O14745	SLC9A3R1	Na(+)/H(+) exchange regulatory cofactor NHE-RF1 (NHERF-1) (Ezrin-radixin-moesin-binding phosphoprotein 50) (EBP50) (Regulatory cofactor of Na(+)/H(+) exchanger) (Sodium-hydrogen exchanger regulatory factor 1) (Solute carrier family 9 isoform A3 regulatory factor 1)	0.25	21	1	8	5	2	5	-1.20407	-2.66103	-1.03272	0	1	0	0	1.59259	-1.03015	-1.02837
P38159	RBMX	RNA-binding motif protein, X chromosome (Glycoprotein p43) (Heterogeneous nuclear ribonucleoprotein G) (hnRNP G) [Cleaved into: RNA-binding motif protein, X chromosome, N-terminally processed]	0.38	18	24	8	2	2	7	-2.31707	-2.66103	1.27884	1	20	0	3	8.37982	-1.8546	1.83741
P01009	SERPINA1	Alpha-1-antitrypsin (Alpha-1 protease inhibitor) (Alpha-1-antiproteinase) (Serpin A1) [Cleaved into: Short peptide from AAT (SPAAT)]	0.27	31	0	21	2	6	2	-5.58665	-2.87389	-4.79215	0	0	0	0	-1.13041	-1.03015	-1.02837
P05455	SSB	Lupus La protein (La autoantigen) (La ribonucleoprotein) (Sjoegren syndrome type B antigen) (SS-B)	0.28	19	7	15	0	4	0	-10.6015	-2.89646	-9.09452	0	5	0	2	4.42665	-1.03015	2.52916
P35221	CTNNA1	Catenin alpha-1 (Alpha E-catenin) (Cadherin-associated protein) (Renal carcinoma antigen NY-REN-13)	0.14	15	0	12	0	3	0	-8.63962	-2.91641	-7.4115	0	0	0	0	-1.13041	-1.03015	-1.02837
D3DPU2	CAP1	Adenylyl cyclase-associated protein	0.31	11	47	9	0	2	0	-6.67984	-2.94924	-5.7303	13	2	22	7	-4.96638	1.5862	-1.77824
P38919	EIF4A3	Eukaryotic initiation factor 4A-III (eIF-4A-III) (eIF4A-III) (EC 3.6.4.13) (ATP-dependent RNA helicase DDX48) (ATP-dependent RNA helicase eIF4A-3) (DEAD box protein 48) (Eukaryotic initiation factor 4A-like NUK-34) (Eukaryotic translation initiation factor 4A isoform 3) (Nuclear matrix protein 265) (NMP 265) (hNMP 265) [Cleaved into: Eukaryotic initiation factor 4A-III, N-terminally processed]	0.36	15	20	9	0	2	3	-6.67984	-2.94924	-1.68407	0	10	0	11	7.97427	-1.03015	9.5479
P51659	HSD17B4	Peroxisomal multifunctional enzyme type 2 (MFE-2) (17-beta-hydroxysteroid dehydrogenase 4) (17-beta-HSD 4) (D-bifunctional protein) (DBP) (Multifunctional protein 2) (MPF-2) [Cleaved into: (3R)-hydroxyacyl-CoA dehydrogenase (EC 1.1.1.n12); Enoyl-CoA hydratase 2 (EC 4.2.1.107) (EC 4.2.1.119) (3-alpha,7-alpha,12-alpha-trihydroxy-5-beta-cholest-24-enoyl-CoA hydratase)]	0.12	17	11	6	6	1	4	1.22988	-3.01212	1.03787	1	5	0	5	2.45881	-1.8546	2.70302
Q14980	NUMA1	Nuclear mitotic apparatus protein 1 (NuMA protein) (SP-H antigen)	0.12	46	20	35	0	10	0	-23.7357	-3.02275	-20.3616	11	0	9	0	-11.0998	-1.23165	-10.0978
P31947	SFN	14-3-3 protein sigma (Epithelial cell marker protein 1) (Stratifin)	0.4	60	72	3	27	0	28	8.21799	-3.1772	9.93139	0	35	5	33	25.7968	4.85787	26.7976
Q53FI1	0	L-plastin variant (Fragment)	0.21	3	25	3	0	0	0	-2.76668	-3.1772	-2.3734	5	0	19	1	-5.65711	3.15274	-2.85863
P18583	SON	Protein SON (Bax antagonist selected in saccharomyces 1) (BASS1) (Negative regulatory element-binding protein) (NRE-binding protein) (Protein DBP-5) (SON3)	0.019	3	6	3	0	0	0	-2.76668	-3.1772	-2.3734	1	0	5	0	-2.03511	2.69833	-1.85139
O15027	SEC16A	Protein transport protein Sec16A (SEC16 homolog A)	0.015	3	4	3	0	0	0	-2.76668	-3.1772	-2.3734	1	0	3	0	-2.03511	1.83423	-1.85139
P62195	PSMC5	26S protease regulatory subunit 8 (26S proteasome AAA-ATPase subunit RPT6) (Proteasome 26S subunit ATPase 5) (Proteasome subunit p45) (Thyroid hormone receptor-interacting protein 1) (TRIP1) (p45/SUG)	0.16	6	7	3	0	0	1	-2.76668	-3.1772	-1.31821	0	4	0	2	3.7178	-1.03015	2.52916
Q9NQ38	SPINK5	Serine protease inhibitor Kazal-type 5 (Lympho-epithelial Kazal-type-related inhibitor) (LEKTI) [Cleaved into: Hemofiltrate peptide HF6478; Hemofiltrate peptide HF7665]	0.03	3	0	3	0	0	0	-2.76668	-3.1772	-2.3734	0	0	0	0	-1.13041	-1.03015	-1.02837
P18754	RCC1	Regulator of chromosome condensation (Cell cycle regulatory protein) (Chromosome condensation protein 1)	0.14	6	1	3	0	0	3	-2.76668	-3.1772	1.43366	0	1	0	0	1.59259	-1.03015	-1.02837
P06731	CEACAM5	Carcinoembryonic antigen-related cell adhesion molecule 5 (Carcinoembryonic antigen) (CEA) (Meconium antigen 100) (CD antigen CD66e)	0.031	3	0	3	0	0	0	-2.76668	-3.1772	-2.3734	0	0	0	0	-1.13041	-1.03015	-1.02837
Q5SNT6	FAM21B	WASH complex subunit FAM21B	0.034	3	0	3	0	0	0	-2.76668	-3.1772	-2.3734	0	0	0	0	-1.13041	-1.03015	-1.02837
Q99996	AKAP9	A-kinase anchor protein 9 (AKAP-9) (A-kinase anchor protein 350 kDa) (AKAP 350) (hgAKAP 350) (A-kinase anchor protein 450 kDa) (AKAP 450) (AKAP 120-like protein) (Centrosome- and Golgi-localized PKN-associated protein) (CG-NAP) (Protein hyperion) (Protein kinase A-anchoring protein 9) (PRKA9) (Protein yotiao)	0.0072	3	0	3	0	0	0	-2.76668	-3.1772	-2.3734	0	0	0	0	-1.13041	-1.03015	-1.02837
Q86UP2	KTN1	Kinectin (CG-1 antigen) (Kinesin receptor)	0.027	3	0	3	0	0	0	-2.76668	-3.1772	-2.3734	0	0	0	0	-1.13041	-1.03015	-1.02837
P27482	CALML3	Calmodulin-like protein 3 (CaM-like protein) (CLP) (Calmodulin-related protein NB-1)	0.24	4	0	3	0	0	0	-2.76668	-3.1772	-2.3734	0	0	0	0	-1.13041	-1.03015	-1.02837
Q15435	PPP1R7	Protein phosphatase 1 regulatory subunit 7 (Protein phosphatase 1 regulatory subunit 22)	0.15	5	3	3	0	0	2	-2.76668	-3.1772	1.09604	0	0	0	3	-1.13041	-1.03015	3.30794
A8KAQ5	0	cDNA FLJ77404, highly similar to Homo sapiens small nuclear ribonucleoprotein 70kDa polypeptide (RNP antigen) (SNRP70), transcript variant 1, mRNA	0.082	3	3	3	0	0	0	-2.76668	-3.1772	-2.3734	2	0	1	0	-2.94012	-1.48827	-2.67471
Q14160	SCRIB	Protein scribble homolog (Scribble) (hScrib) (Protein LAP4)	0.023	3	1	3	0	0	0	-2.76668	-3.1772	-2.3734	1	0	0	0	-2.03511	-1.8546	-1.85139
Q9Y4L1	HYOU1	Hypoxia up-regulated protein 1 (150 kDa oxygen-regulated protein) (ORP-150) (170 kDa glucose-regulated protein) (GRP-170)	0.25	48	28	37	0	10	0	-25.0544	-3.19068	-21.4929	20	0	9	0	-19.2858	-2.13998	-17.5448
P12270	TPR	Nucleoprotein TPR (Megator) (NPC-associated intranuclear protein) (Translocated promoter region protein)	0.16	34	53	27	0	7	0	-18.4706	-3.20946	-15.845	12	0	41	0	-12.0081	3.11082	-10.9241
B7ZLD5	ITGB4	Integrin beta	0.066	11	0	10	0	2	0	-7.33287	-3.23756	-6.2905	0	0	0	0	-1.13041	-1.03015	-1.02837
B2R778	0	cDNA, FLJ93317, highly similar to Homo sapiens cadherin 17, LI cadherin (liver-intestine) (CDH17), mRNA	0.12	8	9	7	0	1	0	-5.37451	-3.42821	-4.61052	1	0	8	0	-2.03511	3.99561	-1.85139
Q08379	GOLGA2	Golgin subfamily A member 2 (130 kDa cis-Golgi matrix protein) (GM130) (GM130 autoantigen) (Golgin-95)	0.097	8	6	7	0	1	0	-5.37451	-3.42821	-4.61052	3	0	3	0	-3.84546	-1.03017	-3.49832
P11279	LAMP1	Lysosome-associated membrane glycoprotein 1 (LAMP-1) (Lysosome-associated membrane protein 1) (CD107 antigen-like family member A) (CD antigen CD107a)	0.048	8	4	7	0	1	0	-5.37451	-3.42821	-4.61052	3	0	1	0	-3.84546	-1.94654	-3.49832
O75874	IDH1	Isocitrate dehydrogenase [NADP] cytoplasmic (IDH) (EC 1.1.1.42) (Cytosolic NADP-isocitrate dehydrogenase) (IDP) (NADP(+)-specific ICDH) (Oxalosuccinate decarboxylase)	0.36	24	33	12	0	2	10	-8.63962	-3.8145	1.21749	0	16	1	16	12.2388	1.74762	13.4567
Q9Y446	PKP3	Plakophilin-3	0.11	14	2	12	0	2	0	-8.63962	-3.8145	-7.4115	2	0	0	0	-2.94012	-2.67935	-2.67471
O94979	SEC31A	Protein transport protein Sec31A (ABP125) (ABP130) (SEC31-like protein 1) (SEC31-related protein A) (Web1-like protein)	0.069	10	1	8	0	1	1	-6.02706	-3.84445	-2.87165	0	0	0	1	-1.13041	-1.03015	1.75065
O43143	DHX15	Putative pre-mRNA-splicing factor ATP-dependent RNA helicase DHX15 (EC 3.6.4.13) (ATP-dependent RNA helicase #46) (DEAH box protein 15)	0.13	9	10	8	0	1	0	-6.02706	-3.84445	-5.17031	8	0	2	0	-8.37702	-2.93514	-7.62079
P55209	NAP1L1	Nucleosome assembly protein 1-like 1 (NAP-1-related protein) (hNRP)	0.1	5	8	4	0	0	0	-3.41829	-3.92549	-2.93238	2	0	5	0	-2.94012	1.86774	-2.67471
Q9NTK5	OLA1	Obg-like ATPase 1 (DNA damage-regulated overexpressed in cancer 45) (DOC45) (GTP-binding protein 9)	0.23	7	16	4	0	0	3	-3.41829	-3.92549	1.16037	0	12	0	4	9.39489	-1.03015	4.08698
Q08378	GOLGA3	Golgin subfamily A member 3 (Golgi complex-associated protein of 170 kDa) (GCP170) (Golgin-160)	0.032	4	0	4	0	0	0	-3.41829	-3.92549	-2.93238	0	0	0	0	-1.13041	-1.03015	-1.02837
P13797	PLS3	Plastin-3 (T-plastin)	0.23	4	28	4	0	0	0	-3.41829	-3.92549	-2.93238	14	0	13	0	-13.8256	-1.10271	-12.5775
P84243	H3F3A	Histone H3.3	0.22	36	27	4	14	0	17	3.58019	-3.92549	5.00094	2	13	1	10	3.88536	-1.48827	3.3707
O95202	LETM1	LETM1 and EF-hand domain-containing protein 1, mitochondrial (Leucine zipper-EF-hand-containing transmembrane protein 1)	0.07	4	2	4	0	0	0	-3.41829	-3.92549	-2.93238	2	0	0	0	-2.94012	-2.67935	-2.67471
Q15075	EEA1	Early endosome antigen 1 (Endosome-associated protein p162) (Zinc finger FYVE domain-containing protein 2)	0.13	12	10	9	0	1	0	-6.67984	-4.26084	-5.7303	1	0	8	0	-2.03511	3.99561	-1.85139
Q8WWI1	LMO7	LIM domain only protein 7 (LMO-7) (F-box only protein 20) (LOMP)	0.046	5	3	5	0	0	0	-4.07013	-4.67405	-3.49156	0	0	3	0	-1.13041	3.3022	-1.02837
Q8WXF1	PSPC1	Paraspeckle component 1 (Paraspeckle protein 1)	0.096	4	3	5	0	0	0	-4.07013	-4.67405	-3.49156	0	0	3	0	-1.13041	3.3022	-1.02837
P30622	CLIP1	CAP-Gly domain-containing linker protein 1 (Cytoplasmic linker protein 1) (Cytoplasmic linker protein 170 alpha-2) (CLIP-170) (Reed-Sternberg intermediate filament-associated protein) (Restin)	0.039	5	0	5	0	0	0	-4.07013	-4.67405	-3.49156	0	0	0	0	-1.13041	-1.03015	-1.02837
P23229	ITGA6	Integrin alpha-6 (CD49 antigen-like family member F) (VLA-6) (CD antigen CD49f) [Cleaved into: Integrin alpha-6 heavy chain; Integrin alpha-6 light chain]	0.1	5	8	5	0	0	0	-4.07013	-4.67405	-3.49156	5	0	3	0	-5.65711	-1.51549	-5.14642
Q58EY4	SMARCC1	SWI/SNF related, matrix associated, actin dependent regulator of chromatin, subfamily c, member 1	0.033	5	4	5	0	0	0	-4.07013	-4.67405	-3.49156	2	0	0	0	-2.94012	-2.67935	-2.67471
O60437	PPL	Periplakin (190 kDa paraneoplastic pemphigus antigen) (195 kDa cornified envelope precursor protein)	0.15	12	26	11	0	1	0	-7.98612	-5.09407	-6.8509	5	0	19	0	-5.65711	3.15274	-5.14642
Q9UN86	G3BP2	Ras GTPase-activating protein-binding protein 2 (G3BP-2) (GAP SH3 domain-binding protein 2)	0.068	7	1	6	0	0	0	-4.7222	-5.42288	-4.05094	1	0	0	0	-2.03511	-1.8546	-1.85139
Q8IWJ2	GCC2	GRIP and coiled-coil domain-containing protein 2 (185 kDa Golgi coiled-coil protein) (GCC185) (CLL-associated antigen KW-11) (CTCL tumor antigen se1-1) (Ran-binding protein 2-like 4) (RanBP2L4) (Renal carcinoma antigen NY-REN-53)	0.073	7	5	7	0	0	0	-5.37451	-6.17198	-4.61052	2	0	3	0	-2.94012	1.26963	-2.67471
P60842	EIF4A1	Eukaryotic initiation factor 4A-I (eIF-4A-I) (eIF4A-I) (EC 3.6.4.13) (ATP-dependent RNA helicase eIF4A-1)	0.44	26	51	14	0	1	11	-9.94732	-6.34504	1.15173	0	32	1	20	23.6507	1.74762	16.5886
A9CQZ8	TJP1	Tight junction protein ZO-1 (Fragment)	0.035	9	3	9	0	0	0	-6.67984	-7.67099	-5.7303	1	0	2	0	-2.03511	1.4024	-1.85139
Q96I24	FUBP3	Far upstream element-binding protein 3 (FUSE-binding protein 3)	0.086	13	0	10	0	0	0	-7.33287	-8.42091	-6.2905	0	0	0	0	-1.13041	-1.03015	-1.02837
P16070	CD44	CD44 antigen (CDw44) (Epican) (Extracellular matrix receptor III) (ECMR-III) (GP90 lymphocyte homing/adhesion receptor) (HUTCH-I) (Heparan sulfate proteoglycan) (Hermes antigen) (Hyaluronate receptor) (Phagocytic glycoprotein 1) (PGP-1) (Phagocytic glycoprotein I) (PGP-I) (CD antigen CD44)	0.085	21	4	20	0	1	0	-13.8761	-8.85109	-11.9036	3	0	1	0	-3.84546	-1.94654	-3.49832
Q9C0C2	TNKS1BP1	182 kDa tankyrase-1-binding protein	0.086	13	0	13	0	0	0	-9.29335	-10.6723	-7.9723	0	0	0	0	-1.13041	-1.03015	-1.02837
Q6UVK1	CSPG4	Chondroitin sulfate proteoglycan 4 (Chondroitin sulfate proteoglycan NG2) (Melanoma chondroitin sulfate proteoglycan) (Melanoma-associated chondroitin sulfate proteoglycan)	0.08	20	0	20	0	0	0	-13.8761	-15.935	-11.9036	0	0	0	0	-1.13041	-1.03015	-1.02837
	a	Obtained fromUniProt (http://www.uniprot.org/) database
	b	Spectral count (SpC) in HT-29 xenograft (combined)
	c	Spectral count (SpC) in LIM1215 xenograft (combined)
	d	Spectral count (SpC) in HT-29 xenograft (control)
	e	Spectral count (SpC) in HT-29 xenograft (Avastin)
	f	Spectral count (SpC) in HT-29 xenograft (CTX, Cetuximab)
	g	Spectral count (SpC) in HT-29 xenograft (Combination, Avastin+CTX))
	h	Spectral count ratio (Rsc) between HT-29 (Control v Avastin)
	i	Spectral count ratio (Rsc) between HT-29 (Control v CTX)
	j	Spectral count ratio (Rsc) between HT-29 (Control v Combination)
	k	Spectral count (SpC) in LIM1215 xenograft (control)
	l	Spectral count (SpC) in LIM1215 xenograft (Avastin)
	m	Spectral count (SpC) in LIM1215 xenograft (CTX, Cetuximab)
	n	Spectral count (SpC) in LIM1215 xenograft (Combination, Avastin+CTX))
	o	Spectral count ratio (Rsc) between LIM1215 (Control v Avastin)
	p	Spectral count ratio (Rsc) between LIM1215 (Control v CTX)
	q	Spectral count ratio (Rsc) between LIM1215 (Control v Combination)
